# Supplementary material for: γδ T cell-mediated cytotoxicity against patient-derived healthy and cancer cervical organoids
Source: Front Immunol. 2023 Nov 27;14:1281646. doi: 10.3389/fimmu.2023.1281646 (PMC10711208; doi:10.3389/fimmu.2023.1281646)
Supplement: Supplementary file 2 [file Table_1.xlsx]

## Sheet: DGE_Cancer vs Ctrl
EntrezID	baseMean	log2FoldChange	lfcSE	stat	pvalue	padj	GeneSymbol	GeneName	ENSEMBLID
23767	533.684	-5.33172	0.312185	-17.0787	2.13714e-65	3.30424e-61	FLRT3	fibronectin leucine rich transmembrane protein 3	ENSG00000125848.9_2
3624	2050.29	-7.30351	0.476757	-15.3191	5.69668e-53	4.40382e-49	INHBA	inhibin subunit beta A	ENSG00000122641.10_3
9651	1394.99	-4.18471	0.27438	-15.2515	1.60819e-52	8.28806e-49	PLCH2	phospholipase C eta 2	ENSG00000149527.17_4
8317	634.701	3.52249	0.250958	14.0362	9.364e-45	3.61942e-41	CDC7	cell division cycle 7	ENSG00000097046.12_2
55349	198.307	5.76011	0.422268	13.6409	2.28777e-42	6.62948e-39	CHDH	choline dehydrogenase	ENSG00000016391.10_3
9510	1149	-4.52111	0.331647	-13.6323	2.57272e-42	6.62948e-39	ADAMTS1	ADAM metallopeptidase with thrombospondin type 1 motif 1	ENSG00000154734.14_5
54751	3197.08	-3.36172	0.253404	-13.2662	3.63433e-40	8.0272e-37	FBLIM1	filamin binding LIM protein 1	ENSG00000162458.12_4
4176	6497.56	3.15774	0.239593	13.1796	1.14998e-39	2.22248e-36	MCM7	minichromosome maintenance complex component 7	ENSG00000166508.17_3
79413	669.36	-5.99165	0.455789	-13.1457	1.80225e-39	3.09607e-36	ZBED2	zinc finger BED-type containing 2	ENSG00000177494.5_2
7980	14889.5	-10.8408	0.852031	-12.7235	4.37959e-37	6.77129e-34	TFPI2	tissue factor pathway inhibitor 2	ENSG00000105825.11_2
4052	3154.19	-4.60425	0.366937	-12.5478	4.08695e-36	5.74439e-33	LTBP1	latent transforming growth factor beta binding protein 1	ENSG00000049323.15_3
5983	882.591	3.05705	0.247975	12.328	6.39784e-35	8.24308e-32	RFC3	replication factor C subunit 3	ENSG00000133119.12_3
79075	532.887	4.68833	0.394957	11.8705	1.68534e-32	2.00439e-29	DSCC1	DNA replication and sister chromatid cohesion 1	ENSG00000136982.5_3
4175	2867.08	3.03732	0.256363	11.8477	2.2105e-32	2.44118e-29	MCM6	minichromosome maintenance complex component 6	ENSG00000076003.4_2
5328	2997	-4.33987	0.375453	-11.559	6.64486e-31	6.84908e-28	PLAU	plasminogen activator, urokinase	ENSG00000122861.15_2
5054	8611.28	-6.56917	0.568918	-11.5468	7.66474e-31	7.40653e-28	SERPINE1	serpin family E member 1	ENSG00000106366.8_2
4644	1879.39	-3.62135	0.321286	-11.2714	1.81609e-29	1.65168e-26	MYO5A	myosin VA	ENSG00000197535.14_3
1063	5171.83	5.28264	0.469884	11.2424	2.52296e-29	2.16708e-26	CENPF	centromere protein F	ENSG00000117724.12_2
8914	1532.31	2.51407	0.225185	11.1645	6.08559e-29	4.95207e-26	TIMELESS	timeless circadian regulator	ENSG00000111602.11_2
10403	893.296	4.57144	0.409982	11.1503	7.13299e-29	5.51416e-26	NDC80	NDC80 kinetochore complex component	ENSG00000080986.12_2
51514	752.411	3.86659	0.346996	11.143	7.74272e-29	5.70049e-26	DTL	denticleless E3 ubiquitin protein ligase homolog	ENSG00000143476.17_2
7153	12297	5.55358	0.500213	11.1024	1.22063e-28	8.57826e-26	TOP2A	DNA topoisomerase II alpha	ENSG00000131747.14_2
50512	1192.7	4.15506	0.378145	10.988	4.36462e-28	2.93398e-25	PODXL2	podocalyxin like 2	ENSG00000114631.10_3
7272	1690.54	5.31648	0.486235	10.934	7.9293e-28	5.10812e-25	TTK	TTK protein kinase	ENSG00000112742.9_2
4174	2288.54	3.12502	0.287026	10.8876	1.32099e-27	7.85533e-25	MCM5	minichromosome maintenance complex component 5	ENSG00000100297.15_3
4751	1109.32	5.02683	0.461651	10.8888	1.30323e-27	7.85533e-25	NEK2	NIMA related kinase 2	ENSG00000117650.12_2
1869	815.122	4.01282	0.369745	10.8529	1.93112e-27	1.10582e-24	E2F1	E2F transcription factor 1	ENSG00000101412.12_2
56992	905.483	4.86719	0.450813	10.7965	3.57675e-27	1.975e-24	KIF15	kinesin family member 15	ENSG00000163808.16_3
23225	1380.05	6.02759	0.560399	10.7559	5.55902e-27	2.96372e-24	NUP210	nucleoporin 210	ENSG00000132182.11_2
195828	518.589	4.19304	0.393603	10.653	1.68883e-26	8.70368e-24	ZNF367	zinc finger protein 367	ENSG00000165244.6_2
983	2023.27	4.84004	0.454506	10.649	1.7622e-26	8.78882e-24	CDK1	cyclin dependent kinase 1	ENSG00000170312.15_2
5111	4392.19	2.73974	0.257955	10.621	2.37938e-26	1.14961e-23	PCNA	proliferating cell nuclear antigen	ENSG00000132646.10_2
64105	600.81	4.12353	0.388719	10.608	2.73609e-26	1.2819e-23	CENPK	centromere protein K	ENSG00000123219.12_3
29089	779.847	2.83345	0.270058	10.492	9.40048e-26	4.27473e-23	UBE2T	ubiquitin conjugating enzyme E2 T	ENSG00000077152.10_3
4232	1102.28	3.94613	0.378124	10.4361	1.69689e-25	7.4959e-23	MEST	mesoderm specific transcript	ENSG00000106484.15_3
201161	329.624	5.5145	0.530852	10.388	2.81134e-25	1.20739e-22	CENPV	centromere protein V	ENSG00000166582.9_2
79019	264.191	4.05551	0.390549	10.3841	2.92878e-25	1.22383e-22	CENPM	centromere protein M	ENSG00000100162.14_2
7368	312.162	5.62007	0.542284	10.3637	3.62694e-25	1.47569e-22	UGT8	UDP glycosyltransferase 8	ENSG00000174607.10_3
2175	858.137	3.40135	0.329715	10.316	5.96477e-25	2.36465e-22	FANCA	FA complementation group A	ENSG00000187741.14_4
55872	898.8	4.59846	0.446645	10.2955	7.38043e-25	2.85272e-22	PBK	PDZ binding kinase	ENSG00000168078.9_2
55384	1265.78	-6.39734	0.623671	-10.2576	1.09442e-24	4.12701e-22	MEG3	maternally expressed 3	ENSG00000214548.15_4
83540	740.35	5.28952	0.519124	10.1893	2.21292e-24	8.14619e-22	NUF2	NUF2 component of NDC80 kinetochore complex	ENSG00000143228.12_3
4173	4962.3	2.72698	0.267703	10.1866	2.27632e-24	8.1847e-22	MCM4	minichromosome maintenance complex component 4	ENSG00000104738.16_3
5557	725.819	3.72846	0.367654	10.1412	3.62516e-24	1.27383e-21	PRIM1	DNA primase subunit 1	ENSG00000198056.13_4
55388	500.115	4.00497	0.395241	10.133	3.94488e-24	1.35537e-21	MCM10	minichromosome maintenance 10 replication initiation factor	ENSG00000065328.16_3
729533	289.191	4.884	0.482214	10.1283	4.13812e-24	1.39086e-21	FAM72A	family with sequence similarity 72 member A	ENSG00000196550.10_2
116028	545.867	3.11141	0.307468	10.1194	4.52963e-24	1.49006e-21	RMI2	RecQ mediated genome instability 2	ENSG00000175643.8_2
9837	999.068	4.14157	0.411562	10.0631	8.0455e-24	2.59149e-21	GINS1	GINS complex subunit 1	ENSG00000101003.9_2
23310	2085.62	2.73573	0.272511	10.039	1.02743e-23	3.24186e-21	NCAPD3	non-SMC condensin II complex subunit D3	ENSG00000151503.12_4
8718	492.016	-4.06884	0.405747	-10.028	1.14799e-23	3.54981e-21	TNFRSF25	TNF receptor superfamily member 25	ENSG00000215788.9_3
54892	1614.89	3.08382	0.308344	10.0013	1.50478e-23	4.56183e-21	NCAPG2	non-SMC condensin II complex subunit G2	ENSG00000146918.19_3
10635	498.539	4.16135	0.416255	9.99712	1.56894e-23	4.66487e-21	RAD51AP1	RAD51 associated protein 1	ENSG00000111247.14_2
374	5277.24	-4.23672	0.424141	-9.98893	1.70403e-23	4.97096e-21	AREG	amphiregulin	ENSG00000109321.10_3
53905	1520.2	-3.94903	0.399028	-9.89663	4.30556e-23	1.23274e-20	DUOX1	dual oxidase 1	ENSG00000137857.17_2
55723	908.97	4.12232	0.416802	9.89034	4.58457e-23	1.28876e-20	ASF1B	anti-silencing function 1B histone chaperone	ENSG00000105011.8_2
4001	1698.74	4.74592	0.484304	9.79947	1.13173e-22	3.12459e-20	LMNB1	lamin B1	ENSG00000113368.11_2
1031	295.923	4.18239	0.427181	9.79069	1.23449e-22	3.34849e-20	CDKN2C	cyclin dependent kinase inhibitor 2C	ENSG00000123080.10_2
4172	3635.01	2.73332	0.280106	9.75816	1.70221e-22	4.53757e-20	MCM3	minichromosome maintenance complex component 3	ENSG00000112118.18_3
25791	432.224	5.15894	0.529759	9.73828	2.07034e-22	5.42535e-20	NGEF	neuronal guanine nucleotide exchange factor	ENSG00000066248.14_3
51203	1874.4	4.50819	0.463083	9.73517	2.1347e-22	5.50076e-20	NUSAP1	nucleolar and spindle associated protein 1	ENSG00000137804.12_4
4430	8017.54	-2.27477	0.23438	-9.70546	2.85772e-22	7.24315e-20	MYO1B	myosin IB	ENSG00000128641.18_3
2177	1002.69	3.38625	0.349605	9.68595	3.45988e-22	8.62794e-20	FANCD2	FA complementation group D2	ENSG00000144554.10_2
283869	344.587	6.32028	0.653682	9.66874	4.09382e-22	9.88978e-20	NPW	neuropeptide W	ENSG00000183971.6_3
9133	1586	4.53304	0.468809	9.66927	4.07288e-22	9.88978e-20	CCNB2	cyclin B2	ENSG00000157456.7_3
284403	601.784	3.26467	0.338073	9.65668	4.60541e-22	1.09545e-19	WDR62	WD repeat domain 62	ENSG00000075702.17_4
55700	6416.4	-2.7292	0.282929	-9.64621	5.10037e-22	1.1948e-19	MAP7D1	MAP7 domain containing 1	ENSG00000116871.15_4
93349	134.53	-5.11359	0.53022	-9.64427	5.1979e-22	1.19947e-19	SP140L	SP140 nuclear body protein like	ENSG00000185404.16_2
728833	339.323	4.92422	0.511754	9.62224	6.44131e-22	1.46454e-19	FAM72D	family with sequence similarity 72 member D	ENSG00000215784.5_2
5646	1172.41	-6.39859	0.665941	-9.60835	7.37219e-22	1.65191e-19	PRSS3	serine protease 3	ENSG00000010438.16_4
2635	303.791	-6.10479	0.636317	-9.59394	8.47828e-22	1.87261e-19	GBP3	guanylate binding protein 3	ENSG00000117226.11_3
995	445.545	5.40528	0.564053	9.58293	9.43293e-22	2.05412e-19	CDC25C	cell division cycle 25C	ENSG00000158402.18_4
672	1284.37	3.72461	0.389982	9.55071	1.28807e-21	2.76596e-19	BRCA1	BRCA1 DNA repair associated	ENSG00000012048.21_4
4133	548.229	-5.52903	0.579029	-9.54879	1.31215e-21	2.77907e-19	MAP2	microtubule associated protein 2	ENSG00000078018.19_4
1894	2084.79	2.6954	0.282514	9.54076	1.41786e-21	2.96238e-19	ECT2	epithelial cell transforming 2	ENSG00000114346.13_3
3363	201.409	-4.1056	0.430739	-9.53155	1.54959e-21	3.19442e-19	HTR7	5-hydroxytryptamine receptor 7	ENSG00000148680.15_3
286826	309.869	2.45797	0.258968	9.4914	2.27945e-21	4.63718e-19	LIN9	lin-9 DREAM MuvB core complex component	ENSG00000183814.15_2
956	1979.3	-7.5158	0.793695	-9.46938	2.81521e-21	5.65273e-19	ENTPD3	ectonucleoside triphosphate diphosphohydrolase 3	ENSG00000168032.8_2
114804	692.27	6.99791	0.739715	9.46028	3.07124e-21	6.08774e-19	RNF157	ring finger protein 157	ENSG00000141576.14_3
4085	1515.34	3.95078	0.421636	9.37012	7.2452e-21	1.41795e-18	MAD2L1	mitotic arrest deficient 2 like 1	ENSG00000164109.13_2
10615	2102.4	4.34511	0.463896	9.36656	7.49373e-21	1.44826e-18	SPAG5	sperm associated antigen 5	ENSG00000076382.16_4
9787	1794.01	4.58846	0.49094	9.34626	9.07981e-21	1.73312e-18	DLGAP5	DLG associated protein 5	ENSG00000126787.12_3
55329	210.32	5.66115	0.606047	9.34112	9.53211e-21	1.79727e-18	MNS1	meiosis specific nuclear structural 1	ENSG00000138587.5_2
51659	701.221	3.07683	0.329774	9.33013	1.05743e-20	1.96974e-18	GINS2	GINS complex subunit 2	ENSG00000131153.8_3
1318	554.386	-3.20893	0.343992	-9.32851	1.0737e-20	1.97549e-18	SLC31A2	solute carrier family 31 member 2	ENSG00000136867.10_2
653820	313.609	4.45684	0.477828	9.3273	1.08607e-20	1.97549e-18	FAM72B	family with sequence similarity 72 member B	ENSG00000188610.8
9156	531.141	4.19078	0.450192	9.30888	1.29183e-20	2.32245e-18	EXO1	exonuclease 1	ENSG00000174371.16_3
9585	2497.39	3.01148	0.323747	9.30197	1.37867e-20	2.45006e-18	KIF20B	kinesin family member 20B	ENSG00000138182.14_2
65268	169.87	5.0995	0.550341	9.26608	1.93112e-20	3.39285e-18	WNK2	WNK lysine deficient protein kinase 2	ENSG00000165238.16_4
890	1807.49	4.49097	0.485881	9.24293	2.39839e-20	4.16646e-18	CCNA2	cyclin A2	ENSG00000145386.9_2
11004	1983.22	5.06729	0.549962	9.21389	3.1453e-20	5.40328e-18	KIF2C	kinesin family member 2C	ENSG00000142945.12_3
55165	1310.36	4.08362	0.443382	9.21017	3.25617e-20	5.53226e-18	CEP55	centrosomal protein 55	ENSG00000138180.15_2
143888	541.709	3.27666	0.35693	9.18012	4.30614e-20	7.23666e-18	KDELC2	protein O-glucosyltransferase 3	ENSG00000178202.12_2
64946	1398.05	3.4946	0.381515	9.15981	5.19873e-20	8.64275e-18	CENPH	centromere protein H	ENSG00000153044.9_2
9824	1624.44	3.65478	0.399797	9.14158	6.15446e-20	1.01228e-17	ARHGAP11A	Rho GTPase activating protein 11A	ENSG00000198826.10_4
5985	914.187	2.81635	0.308625	9.12547	7.1425e-20	1.16242e-17	RFC5	replication factor C subunit 5	ENSG00000111445.13_2
55010	434.761	3.45394	0.379243	9.10746	8.43302e-20	1.35815e-17	C12orf48	PARP1 binding protein	ENSG00000185480.11_3
26011	176.648	-4.78763	0.526069	-9.10077	8.96939e-20	1.42965e-17	ODZ4	teneurin transmembrane protein 4	ENSG00000149256.15_4
7298	1500.31	3.45187	0.37972	9.09058	9.85094e-20	1.55414e-17	TYMS	thymidylate synthetase	ENSG00000176890.15_2
26468	97.1224	5.36172	0.590347	9.08232	1.06282e-19	1.65982e-17	LHX6	LIM homeobox 6	ENSG00000106852.15_3
57449	2289.67	-3.95583	0.436007	-9.07287	1.15926e-19	1.79234e-17	PLEKHG5	pleckstrin homology and RhoGEF domain containing G5	ENSG00000171680.21_3
1303	343.759	-4.37559	0.484841	-9.02481	1.8001e-19	2.75557e-17	COL12A1	collagen type XII alpha 1 chain	ENSG00000111799.20_3
150468	1407.77	4.00205	0.445279	8.98772	2.52401e-19	3.82586e-17	CKAP2L	cytoskeleton associated protein 2 like	ENSG00000169607.12_2
55247	280.276	4.73677	0.528368	8.96491	3.10538e-19	4.66139e-17	NEIL3	nei like DNA glycosylase 3	ENSG00000109674.3_2
26271	490.216	3.93892	0.440263	8.94676	3.66062e-19	5.442e-17	FBXO5	F-box protein 5	ENSG00000112029.9_3
3832	1782.4	4.2121	0.471479	8.9338	4.1163e-19	6.06116e-17	KIF11	kinesin family member 11	ENSG00000138160.5_2
816	105.906	4.23033	0.473696	8.93048	4.24181e-19	6.18704e-17	CAMK2B	calcium/calmodulin dependent protein kinase II beta	ENSG00000058404.19_4
79173	206.227	3.79078	0.42564	8.90606	5.28772e-19	7.64051e-17	C19orf57	break repair meiotic recombinase recruitment factor 1	ENSG00000132016.11_3
3872	82336.1	-3.88508	0.437107	-8.88816	6.21313e-19	8.89455e-17	KRT17	keratin 17	ENSG00000128422.15_3
285498	277.356	4.5317	0.510852	8.87087	7.25795e-19	1.0295e-16	RNF212	ring finger protein 212	ENSG00000178222.12_4
147372	218.684	-6.78036	0.76456	-8.86831	7.42639e-19	1.04381e-16	CCBE1	collagen and calcium binding EGF domains 1	ENSG00000183287.13_4
23397	926.361	4.29247	0.484762	8.8548	8.3836e-19	1.15731e-16	NCAPH	non-SMC condensin I complex subunit H	ENSG00000121152.9_4
27346	841.272	2.99114	0.337787	8.8551	8.36067e-19	1.15731e-16	TMEM97	transmembrane protein 97	ENSG00000109084.13_2
91319	291.61	6.44961	0.728776	8.84992	8.7585e-19	1.19836e-16	DERL3	derlin 3	ENSG00000099958.14_2
10112	1780.64	5.51001	0.62396	8.83071	1.04015e-18	1.41069e-16	KIF20A	kinesin family member 20A	ENSG00000112984.11_3
4678	3555.23	1.95904	0.221889	8.82891	1.05698e-18	1.42104e-16	NASP	nuclear autoantigenic sperm protein	ENSG00000132780.16_4
9865	117.944	7.56214	0.859586	8.79742	1.39994e-18	1.86591e-16	TRIL	TLR4 interactor with leucine rich repeats	ENSG00000255690.2_2
55635	1115.47	4.68546	0.533111	8.7889	1.51031e-18	1.9958e-16	DEPDC1	DEP domain containing 1	ENSG00000024526.16_3
387509	2754.92	-2.30535	0.263199	-8.75897	1.97035e-18	2.58166e-16	GPR153	G protein-coupled receptor 153	ENSG00000158292.6_2
8318	572.16	3.45159	0.394608	8.74689	2.1931e-18	2.84937e-16	CDC45	cell division cycle 45	ENSG00000093009.9_2
3148	5020.66	4.19147	0.480066	8.73104	2.52337e-18	3.25115e-16	HMGB2	high mobility group box 2	ENSG00000164104.11_3
29126	130.807	-4.63037	0.531482	-8.71219	2.98067e-18	3.80861e-16	CD274	CD274 molecule	ENSG00000120217.13_2
8764	169.372	-3.37665	0.388993	-8.68047	3.94127e-18	4.99475e-16	TNFRSF14	TNF receptor superfamily member 14	ENSG00000157873.17_3
89958	1455.36	5.39424	0.623279	8.65462	4.94558e-18	6.21655e-16	SAPCD2	suppressor APC domain containing 2	ENSG00000186193.8_2
9448	9064.03	-2.58166	0.298395	-8.65184	5.06762e-18	6.31859e-16	MAP4K4	mitogen-activated protein kinase kinase kinase kinase 4	ENSG00000071054.16_4
10736	171.859	7.4276	0.85868	8.65002	5.14889e-18	6.36856e-16	SIX2	SIX homeobox 2	ENSG00000170577.7_2
10874	239.099	3.78156	0.437236	8.64879	5.20484e-18	6.38667e-16	NMU	neuromedin U	ENSG00000109255.11_3
7464	2342.78	-2.52596	0.292575	-8.63355	5.94744e-18	7.24043e-16	CORO2A	coronin 2A	ENSG00000106789.12_2
388650	336.106	-2.99853	0.348516	-8.60369	7.71902e-18	9.32373e-16	FAM69A	divergent protein kinase domain 1A	ENSG00000154511.11_2
151963	114.235	-3.7157	0.43199	-8.60134	7.8793e-18	9.43484e-16	MB21D2	Mab-21 domain containing 2	ENSG00000180611.6_2
57718	220.215	-4.17989	0.486002	-8.60056	7.93305e-18	9.43484e-16	PPP4R4	protein phosphatase 4 regulatory subunit 4	ENSG00000119698.11_2
11065	1752.9	4.91938	0.572177	8.59765	8.13683e-18	9.45891e-16	UBE2C	ubiquitin conjugating enzyme E2 C	ENSG00000175063.16_2
4094	161.133	-3.44672	0.400818	-8.59921	8.02667e-18	9.45891e-16	MAF	MAF bZIP transcription factor	ENSG00000178573.6_2
699	1860.64	4.44955	0.517494	8.59827	8.09256e-18	9.45891e-16	BUB1	BUB1 mitotic checkpoint serine/threonine kinase	ENSG00000169679.14_4
84250	426.803	2.28994	0.26692	8.57913	9.55898e-18	1.09475e-15	SLF1	SMC5-SMC6 complex localization factor 1	ENSG00000133302.12_3
9099	129.446	3.88135	0.452372	8.57998	9.489e-18	1.09475e-15	USP2	ubiquitin specific peptidase 2	ENSG00000036672.15_3
387103	576.144	3.04393	0.355123	8.57149	1.02154e-17	1.16132e-15	CENPW	centromere protein W	ENSG00000203760.8_2
11113	1677.38	4.33769	0.506854	8.55806	1.14785e-17	1.28739e-15	CIT	citron rho-interacting serine/threonine kinase	ENSG00000122966.15_5
57082	1360.64	4.12283	0.481755	8.55793	1.14909e-17	1.28739e-15	CASC5	kinetochore scaffold 1	ENSG00000137812.19_4
4998	660.656	4.15594	0.485994	8.55142	1.21582e-17	1.35236e-15	ORC1	origin recognition complex subunit 1	ENSG00000085840.12_2
701	1227.06	4.33837	0.507418	8.54991	1.23189e-17	1.36044e-15	BUB1B	BUB1 mitotic checkpoint serine/threonine kinase B	ENSG00000156970.12_4
341208	494.131	-9.5781	1.12102	-8.54408	1.29566e-17	1.42072e-15	HEPHL1	hephaestin like 1	ENSG00000181333.11_2
128434	684.98	-6.35066	0.74401	-8.53571	1.39295e-17	1.51638e-15	VSTM2L	V-set and transmembrane domain containing 2 like	ENSG00000132821.11_2
27127	753.486	8.21651	0.962693	8.53492	1.40251e-17	1.51638e-15	SMC1B	structural maintenance of chromosomes 1B	ENSG00000077935.16_2
29114	155.327	-8.4151	0.98635	-8.53155	1.444e-17	1.55039e-15	TAGLN3	transgelin 3	ENSG00000144834.13_3
7443	902.131	2.37185	0.279549	8.48455	2.16548e-17	2.30899e-15	VRK1	VRK serine/threonine kinase 1	ENSG00000100749.7_3
51053	1109.89	2.37014	0.280893	8.43787	3.2316e-17	3.42218e-15	GMNN	geminin DNA replication inhibitor	ENSG00000112312.9_3
990	1100.43	3.01468	0.357391	8.43525	3.30508e-17	3.47618e-15	CDC6	cell division cycle 6	ENSG00000094804.9_2
83667	1018.01	-1.83152	0.217434	-8.42335	3.65866e-17	3.82206e-15	SESN2	sestrin 2	ENSG00000130766.4_2
81930	491.878	4.1717	0.495561	8.41815	3.82487e-17	3.96888e-15	KIF18A	kinesin family member 18A	ENSG00000121621.6_2
9212	1133.4	4.63582	0.551904	8.39969	4.47652e-17	4.6141e-15	AURKB	aurora kinase B	ENSG00000178999.12_4
9734	109.277	-3.99828	0.477222	-8.37826	5.37178e-17	5.50021e-15	HDAC9	histone deacetylase 9	ENSG00000048052.21_4
24137	1166.04	4.42618	0.529464	8.35974	6.2858e-17	6.39373e-15	KIF4A	kinesin family member 4A	ENSG00000090889.11_2
259266	3049.6	5.27255	0.630793	8.35861	6.34613e-17	6.41291e-15	ASPM	assembly factor for spindle microtubules	ENSG00000066279.17_3
54478	427.927	4.31099	0.516032	8.35412	6.59201e-17	6.61812e-15	FAM64A	PICALM interacting mitotic regulator	ENSG00000129195.15_4
57458	1128.14	-4.46583	0.534904	-8.34885	6.8933e-17	6.87596e-15	TMCC3	transmembrane and coiled-coil domain family 3	ENSG00000057704.12_4
51512	519.769	4.32365	0.518399	8.34039	7.40464e-17	7.33866e-15	GTSE1	G2 and S-phase expressed 1	ENSG00000075218.18_2
51635	2048.92	-2.0556	0.247149	-8.31725	9.00241e-17	8.86536e-15	DHRS7	dehydrogenase/reductase 7	ENSG00000100612.13_2
84152	130.39	8.18126	0.983765	8.31628	9.07684e-17	8.88209e-15	PPP1R1B	protein phosphatase 1 regulatory inhibitor subunit 1B	ENSG00000131771.13_2
1021	1921.01	-1.641	0.197746	-8.29851	1.05422e-16	1.02511e-14	CDK6	cyclin dependent kinase 6	ENSG00000105810.9_2
220042	298.275	3.32588	0.401009	8.29377	1.09717e-16	1.06021e-14	DDIAS	DNA damage induced apoptosis suppressor	ENSG00000165490.12_4
84842	186.115	4.45282	0.537484	8.28457	1.18539e-16	1.13834e-14	HPDL	4-hydroxyphenylpyruvate dioxygenase like	ENSG00000186603.5_2
1164	1563.52	3.32592	0.402008	8.27328	1.30324e-16	1.24379e-14	CKS2	CDC28 protein kinase regulatory subunit 2	ENSG00000123975.4_2
1111	981.834	3.18508	0.385527	8.26164	1.43688e-16	1.36292e-14	CHEK1	checkpoint kinase 1	ENSG00000149554.12_3
9401	1384.22	3.57141	0.433033	8.24742	1.61845e-16	1.52579e-14	RECQL4	RecQ like helicase 4	ENSG00000160957.12_3
3918	22483.7	-4.57446	0.555008	-8.24215	1.69144e-16	1.58493e-14	LAMC2	laminin subunit gamma 2	ENSG00000058085.14_3
994	11103.9	4.91672	0.596606	8.24116	1.70545e-16	1.58844e-14	CDC25B	cell division cycle 25B	ENSG00000101224.17_4
25976	1417.34	-2.14807	0.26081	-8.23616	1.77825e-16	1.64631e-14	TIPARP	TCDD inducible poly(ADP-ribose) polymerase	ENSG00000163659.12_3
128239	1901.25	4.60965	0.560172	8.22898	1.88807e-16	1.73759e-14	IQGAP3	IQ motif containing GTPase activating protein 3	ENSG00000183856.10_2
201299	78.2967	4.92362	0.59856	8.22578	1.93932e-16	1.77419e-14	RDM1	RAD52 motif containing 1	ENSG00000278023.5_4
55839	912.054	2.8469	0.346435	8.21769	2.07461e-16	1.88679e-14	CENPN	centromere protein N	ENSG00000166451.13_3
1033	690.855	4.3352	0.528083	8.20932	2.22452e-16	2.0113e-14	CDKN3	cyclin dependent kinase inhibitor 3	ENSG00000100526.19_4
55715	769.694	-1.93561	0.23608	-8.19897	2.42459e-16	2.17946e-14	DOK4	docking protein 4	ENSG00000125170.10_3
54436	1648.25	-1.96176	0.239517	-8.1905	2.60139e-16	2.32486e-14	SH3TC1	SH3 domain and tetratricopeptide repeats 1	ENSG00000125089.16_4
5526	650.171	-2.20117	0.269041	-8.18155	2.80222e-16	2.48995e-14	PPP2R5B	protein phosphatase 2 regulatory subunit B'beta	ENSG00000068971.13_3
9768	292.601	4.12881	0.505026	8.17544	2.94793e-16	2.60445e-14	PCLAF	PCNA clamp associated factor	ENSG00000166803.12_4
891	4559.55	4.32312	0.529891	8.15852	3.39155e-16	2.97936e-14	CCNB1	cyclin B1	ENSG00000134057.14_3
22974	4386.38	4.16125	0.510664	8.14871	3.67841e-16	3.2131e-14	TPX2	TPX2 microtubule nucleation factor	ENSG00000088325.15_2
9928	789.86	4.11909	0.506317	8.13541	4.10561e-16	3.56612e-14	KIF14	kinesin family member 14	ENSG00000118193.11_2
10051	5168.95	2.95733	0.363856	8.12775	4.37344e-16	3.77753e-14	SMC4	structural maintenance of chromosomes 4	ENSG00000113810.15_2
8492	396.431	-6.15025	0.756894	-8.12565	4.44989e-16	3.82221e-14	PRSS12	serine protease 12	ENSG00000164099.3_2
10763	659.119	5.79985	0.713872	8.12449	4.49266e-16	3.82612e-14	NES	nestin	ENSG00000132688.10_2
84985	9577.59	-2.28296	0.281008	-8.12418	4.50394e-16	3.82612e-14	FAM83A	family with sequence similarity 83 member A	ENSG00000147689.16_4
79980	1042.54	2.58567	0.318297	8.12345	4.53111e-16	3.82817e-14	DSN1	DSN1 component of MIS12 kinetochore complex	ENSG00000149636.15_4
55355	1089.9	4.47193	0.551485	8.10888	5.10881e-16	4.29279e-14	HJURP	Holliday junction recognition protein	ENSG00000123485.11_4
1606	2520.44	-1.76031	0.217179	-8.10532	5.26085e-16	4.39665e-14	DGKA	diacylglycerol kinase alpha	ENSG00000065357.19_3
10721	719.428	3.51701	0.434103	8.10178	5.41618e-16	4.50213e-14	POLQ	DNA polymerase theta	ENSG00000051341.13_3
4171	2945.48	3.90601	0.482677	8.09239	5.85043e-16	4.83709e-14	MCM2	minichromosome maintenance complex component 2	ENSG00000073111.13_3
7112	2752.47	2.41471	0.298473	8.09023	5.95541e-16	4.89769e-14	TMPO	thymopoietin	ENSG00000120802.13_3
22861	700.642	-5.8127	0.720001	-8.07319	6.84864e-16	5.60248e-14	NLRP1	NLR family pyrin domain containing 1	ENSG00000091592.15_4
1062	1640.53	3.6177	0.449056	8.05625	7.86707e-16	6.40173e-14	CENPE	centromere protein E	ENSG00000138778.11_3
10535	1298.8	2.52586	0.313593	8.05459	7.9747e-16	6.45533e-14	RNASEH2A	ribonuclease H2 subunit A	ENSG00000104889.6_3
23089	1712.17	4.08134	0.508093	8.03267	9.53724e-16	7.67996e-14	PEG10	paternally expressed 10	ENSG00000242265.5_4
27165	364.772	3.0935	0.385301	8.0288	9.84327e-16	7.88532e-14	GLS2	glutaminase 2	ENSG00000135423.12_2
151246	930.765	3.41978	0.426213	8.02364	1.02653e-15	8.18104e-14	SGO2	shugoshin 2	ENSG00000163535.17_5
4288	6880.62	5.00068	0.623365	8.02208	1.03973e-15	8.24374e-14	MKI67	marker of proliferation Ki-67	ENSG00000148773.13_3
5744	1674.59	-5.54913	0.691797	-8.02132	1.04612e-15	8.25209e-14	PTHLH	parathyroid hormone like hormone	ENSG00000087494.15_3
151648	357.014	4.32379	0.539419	8.01565	1.09557e-15	8.59827e-14	SGO1	shugoshin 1	ENSG00000129810.14_5
147841	457.52	4.0297	0.503553	8.00253	1.21887e-15	9.51761e-14	SPC24	SPC24 component of NDC80 kinetochore complex	ENSG00000161888.11_3
1058	365.538	4.38116	0.547909	7.99615	1.28372e-15	9.97366e-14	CENPA	centromere protein A	ENSG00000115163.14_3
100128191	100.047	4.27887	0.535309	7.99327	1.31403e-15	1.01581e-13	RP11-181C3.2	TMPO antisense RNA 1	ENSG00000257167.2_4
89796	635.856	-2.74673	0.343901	-7.98698	1.38285e-15	1.06369e-13	NAV1	neuron navigator 1	ENSG00000134369.15_4
55143	814.159	3.46948	0.434457	7.98578	1.39634e-15	1.06876e-13	CDCA8	cell division cycle associated 8	ENSG00000134690.10_2
3491	1297.56	-4.40993	0.552308	-7.98454	1.41049e-15	1.07427e-13	CYR61	cellular communication network factor 1	ENSG00000142871.16_3
118429	1288.14	-2.43064	0.304575	-7.98044	1.45807e-15	1.10506e-13	ANTXR2	ANTXR cell adhesion molecule 2	ENSG00000163297.16_2
9134	397.986	3.68716	0.462354	7.97476	1.52673e-15	1.15146e-13	CCNE2	cyclin E2	ENSG00000175305.17_3
79983	396.256	-3.61817	0.454542	-7.96003	1.71991e-15	1.29085e-13	POF1B	POF1B actin binding protein	ENSG00000124429.17_2
89944	404.781	2.99629	0.376573	7.95675	1.76619e-15	1.31918e-13	GLB1L2	galactosidase beta 1 like 2	ENSG00000149328.14_2
81624	835.002	3.85481	0.485102	7.94638	1.92034e-15	1.42742e-13	DIAPH3	diaphanous related formin 3	ENSG00000139734.17_3
894	5693.19	-3.29697	0.415136	-7.94192	1.99069e-15	1.47263e-13	CCND2	cyclin D2	ENSG00000118971.7_3
3978	1236.78	2.49483	0.315263	7.91348	2.50297e-15	1.84278e-13	LIG1	DNA ligase 1	ENSG00000105486.13_4
157313	921.277	3.93148	0.497726	7.89888	2.81431e-15	2.06218e-13	CDCA2	cell division cycle associated 2	ENSG00000184661.13_2
55540	71.3422	9.90597	1.25584	7.8879	3.07307e-15	2.24116e-13	IL17RB	interleukin 17 receptor B	ENSG00000056736.9_3
63967	747.367	3.09469	0.392502	7.88452	3.15739e-15	2.29185e-13	CLSPN	claspin	ENSG00000092853.13_3
29893	561.654	2.34835	0.297941	7.88193	3.22357e-15	2.32895e-13	PSMC3IP	PSMC3 interacting protein	ENSG00000131470.14_2
2877	935.487	-7.49398	0.951131	-7.87902	3.29953e-15	2.37275e-13	GPX2	glutathione peroxidase 2	ENSG00000176153.11_2
1719	1197.11	3.40221	0.432472	7.86689	3.63564e-15	2.60234e-13	DHFR	dihydrofolate reductase	ENSG00000228716.6_3
400745	553.309	-3.69362	0.471008	-7.84195	4.43586e-15	3.1605e-13	SH2D5	SH2 domain containing 5	ENSG00000189410.11_4
54480	1607.68	-1.88343	0.240659	-7.82615	5.03024e-15	3.56755e-13	CHPF2	chondroitin polymerizing factor 2	ENSG00000033100.16_4
29028	2830.94	2.94117	0.376437	7.81318	5.57608e-15	3.93661e-13	ATAD2	ATPase family AAA domain containing 2	ENSG00000156802.12_3
254528	226.11	10.7748	1.3826	7.79316	6.53537e-15	4.59288e-13	MEIOB	meiosis specific with OB-fold	ENSG00000162039.15_4
63922	1307.69	2.76245	0.354632	7.78961	6.72145e-15	4.70228e-13	CHTF18	chromosome transmission fidelity factor 18	ENSG00000127586.16_2
6775	100.003	-4.66962	0.599667	-7.78702	6.86089e-15	4.77821e-13	STAT4	signal transducer and activator of transcription 4	ENSG00000138378.18_3
6382	53922.6	-2.81886	0.362265	-7.78122	7.18308e-15	4.98016e-13	SDC1	syndecan 1	ENSG00000115884.10_2
79915	814.533	3.50037	0.451197	7.75797	8.62996e-15	5.9566e-13	ATAD5	ATPase family AAA domain containing 5	ENSG00000176208.8_2
79801	581.787	3.50713	0.452349	7.75315	8.96377e-15	6.1595e-13	SHCBP1	SHC binding and spindle associated 1	ENSG00000171241.8_2
38	1698.82	1.88996	0.244099	7.74259	9.74135e-15	6.6642e-13	ACAT1	acetyl-CoA acetyltransferase 1	ENSG00000075239.13_2
6507	486.848	3.32851	0.43046	7.73246	1.05491e-14	7.18499e-13	SLC1A3	solute carrier family 1 member 3	ENSG00000079215.13_3
64151	1585.37	4.44593	0.575372	7.72705	1.10064e-14	7.46362e-13	NCAPG	non-SMC condensin I complex subunit G	ENSG00000109805.9_2
2304	285.832	-4.13985	0.53667	-7.71396	1.21971e-14	8.23488e-13	FOXE1	forkhead box E1	ENSG00000178919.8_2
1263	564.561	-2.15409	0.27927	-7.7133	1.22603e-14	8.24156e-13	PLK3	polo like kinase 3	ENSG00000173846.12_2
79968	602.008	3.67101	0.478022	7.67958	1.59609e-14	1.06828e-12	WDR76	WD repeat domain 76	ENSG00000092470.11_2
388610	1687.04	-3.44331	0.448916	-7.67028	1.71624e-14	1.14374e-12	TRNP1	TMF1 regulated nuclear protein 1	ENSG00000253368.3_4
1870	227.467	4.86555	0.634902	7.66347	1.80973e-14	1.20087e-12	E2F2	E2F transcription factor 2	ENSG00000007968.6_2
29015	1263.64	5.22434	0.682533	7.65434	1.94304e-14	1.28382e-12	SLC43A3	solute carrier family 43 member 3	ENSG00000134802.17_3
148022	857.711	-1.8141	0.237409	-7.64126	2.15114e-14	1.41527e-12	TICAM1	toll like receptor adaptor molecule 1	ENSG00000127666.9_2
57650	425.688	2.65396	0.347371	7.64015	2.16966e-14	1.4214e-12	KIAA1524	cellular inhibitor of PP2A	ENSG00000163507.13_3
10926	664.606	2.38263	0.311891	7.63931	2.18384e-14	1.42466e-12	DBF4	DBF4 zinc finger	ENSG00000006634.7_2
3635	254.231	-3.04494	0.398933	-7.63272	2.29845e-14	1.49313e-12	INPP5D	inositol polyphosphate-5-phosphatase D	ENSG00000168918.13_3
1763	366.017	2.93224	0.384222	7.63163	2.31806e-14	1.49956e-12	DNA2	DNA replication helicase/nuclease 2	ENSG00000138346.14_3
144406	499.14	-4.28527	0.563913	-7.59917	2.98047e-14	1.92004e-12	WDR66	cilia and flagella associated protein 251	ENSG00000158023.9_3
10354	1638.74	1.45437	0.191509	7.59427	3.09535e-14	1.98578e-12	AC121253.1	high mobility group box 1 pseudogene 5	ENSG00000132967.9_3
4603	281.719	3.81631	0.502937	7.58806	3.24731e-14	2.07466e-12	MYBL1	MYB proto-oncogene like 1	ENSG00000185697.16_4
283431	314.1	4.86846	0.642509	7.57726	3.52936e-14	2.24557e-12	GAS2L3	growth arrest specific 2 like 3	ENSG00000139354.10_4
81620	2108.88	4.05913	0.536491	7.56608	3.84645e-14	2.43729e-12	CDT1	chromatin licensing and DNA replication factor 1	ENSG00000167513.8_4
10389	181.135	4.12419	0.545453	7.56103	3.99891e-14	2.52356e-12	SCML2	Scm polycomb group protein like 2	ENSG00000102098.17_3
3833	1734.58	4.32693	0.572921	7.5524	4.27318e-14	2.68567e-12	KIFC1	kinesin family member C1	ENSG00000237649.7_2
80323	154.222	-3.58251	0.476165	-7.52368	5.32544e-14	3.33347e-12	CCDC68	coiled-coil domain containing 68	ENSG00000166510.13_3
84515	1193.88	2.37258	0.315871	7.51123	5.8576e-14	3.65179e-12	MCM8	minichromosome maintenance 8 homologous recombination repair factor	ENSG00000125885.13_5
2237	1382.81	2.18003	0.290638	7.50084	6.34106e-14	3.93731e-12	FEN1	flap structure-specific endonuclease 1	ENSG00000168496.3_3
9319	837.106	3.03137	0.40427	7.49838	6.46122e-14	3.99587e-12	TRIP13	thyroid hormone receptor interactor 13	ENSG00000071539.13_4
3070	398.951	2.98607	0.398917	7.48545	7.13029e-14	4.39209e-12	HELLS	helicase, lymphoid specific	ENSG00000119969.14_3
10290	748.445	-2.85355	0.381794	-7.47404	7.77682e-14	4.77132e-12	SPEG	striated muscle enriched protein kinase	ENSG00000072195.14_1
6790	1969.92	3.83867	0.513821	7.47082	7.96937e-14	4.87014e-12	AURKA	aurora kinase A	ENSG00000087586.17_2
4436	1516.68	2.07636	0.278458	7.45666	8.87458e-14	5.40196e-12	MSH2	mutS homolog 2	ENSG00000095002.14_4
65009	310.293	-5.67048	0.761648	-7.44502	9.69314e-14	5.87708e-12	NDRG4	NDRG family member 4	ENSG00000103034.14_4
8438	532.608	4.09796	0.551743	7.4273	1.1084e-13	6.6941e-12	RAD54L	RAD54 like	ENSG00000085999.11_3
59344	92.951	-3.12265	0.420647	-7.42346	1.14104e-13	6.86442e-12	ALOXE3	arachidonate lipoxygenase 3	ENSG00000179148.9_2
83903	250.197	3.13546	0.422537	7.42056	1.16628e-13	6.98912e-12	GSG2	histone H3 associated protein kinase	ENSG00000177602.5_4
4842	379.176	-4.3509	0.5871	-7.41084	1.25503e-13	7.49189e-12	NOS1	nitric oxide synthase 1	ENSG00000089250.18_4
64866	6625.53	-1.96364	0.265414	-7.3984	1.3784e-13	8.19672e-12	CDCP1	CUB domain containing protein 1	ENSG00000163814.7_3
84904	258.402	4.60185	0.622861	7.38824	1.48785e-13	8.81363e-12	ARHGEF39	Rho guanine nucleotide exchange factor 39	ENSG00000137135.17_2
54443	5635.44	4.36106	0.590615	7.38394	1.53678e-13	9.06879e-12	ANLN	anillin actin binding protein	ENSG00000011426.10_4
9407	142.912	-6.87014	0.930968	-7.37957	1.58803e-13	9.33557e-12	TMPRSS11D	transmembrane serine protease 11D	ENSG00000153802.11_2
4796	773.748	2.81663	0.382026	7.37288	1.66983e-13	9.77926e-12	TONSL	tonsoku like, DNA repair protein	ENSG00000160949.16_2
2534	614.062	-3.85433	0.523194	-7.36692	1.74612e-13	1.01491e-11	FYN	FYN proto-oncogene, Src family tyrosine kinase	ENSG00000010810.17_4
2731	1015.65	3.39484	0.460811	7.3671	1.74377e-13	1.01491e-11	GLDC	glycine decarboxylase	ENSG00000178445.9_3
79866	261.046	2.12911	0.289222	7.36152	1.81828e-13	1.0529e-11	BORA	BORA aurora kinase A activator	ENSG00000136122.15_3
79682	1517.64	2.98935	0.406325	7.35704	1.8804e-13	1.08481e-11	CENPU	centromere protein U	ENSG00000151725.11_4
2628	543.343	3.33854	0.454006	7.3535	1.93083e-13	1.10976e-11	GATM	glycine amidinotransferase	ENSG00000171766.15_3
1890	1317.91	-3.17549	0.432015	-7.35041	1.97606e-13	1.13155e-11	TYMP	thymidine phosphorylase	ENSG00000025708.13_3
10592	1834.5	2.50806	0.341888	7.33591	2.20217e-13	1.25637e-11	SMC2	structural maintenance of chromosomes 2	ENSG00000136824.18_3
84969	227.889	4.52069	0.616463	7.33327	2.24601e-13	1.27667e-11	C20orf100	TOX high mobility group box family member 2	ENSG00000124191.17_3
84057	247	4.63522	0.632342	7.33025	2.29729e-13	1.29931e-11	MND1	meiotic nuclear divisions 1	ENSG00000121211.7_3
9833	1302.09	2.19917	0.300026	7.32994	2.30264e-13	1.29931e-11	MELK	maternal embryonic leucine zipper kinase	ENSG00000165304.7_3
3161	1676.8	4.9471	0.675414	7.32454	2.39726e-13	1.3429e-11	HMMR	hyaluronan mediated motility receptor	ENSG00000072571.19_4
9735	1810.01	3.11394	0.425136	7.32459	2.39633e-13	1.3429e-11	KNTC1	kinetochore associated 1	ENSG00000184445.11_3
57205	936.779	-3.17236	0.433444	-7.31896	2.49892e-13	1.39479e-11	ATP10D	ATPase phospholipid transporting 10D (putative)	ENSG00000145246.13_3
55215	2474.17	2.86696	0.3922	7.30995	2.67235e-13	1.48623e-11	FANCI	FA complementation group I	ENSG00000140525.17_4
10346	137.636	-5.85754	0.801781	-7.30567	2.75894e-13	1.52889e-11	TRIM22	tripartite motif containing 22	ENSG00000132274.15_3
85444	313.868	3.01	0.412223	7.30187	2.83804e-13	1.5671e-11	LRRCC1	leucine rich repeat and coiled-coil centrosomal protein 1	ENSG00000133739.15_2
54626	2217.12	-3.02157	0.413897	-7.30029	2.87144e-13	1.57991e-11	HES2	hes family bHLH transcription factor 2	ENSG00000069812.11_2
4013	217.339	-4.86101	0.66595	-7.29937	2.8912e-13	1.58514e-11	VWA5A	von Willebrand factor A domain containing 5A	ENSG00000110002.15_3
7852	182.034	9.10327	1.24835	7.29222	3.04878e-13	1.66562e-11	CXCR4	C-X-C motif chemokine receptor 4	ENSG00000121966.6_2
8717	719.299	-1.90741	0.262017	-7.27972	3.34516e-13	1.82111e-11	TRADD	TNFRSF1A associated via death domain	ENSG00000102871.15_2
221150	412.545	3.86679	0.531453	7.27589	3.44144e-13	1.86695e-11	SKA3	spindle and kinetochore associated complex subunit 3	ENSG00000165480.15_2
401541	149.986	3.02913	0.416357	7.27531	3.45625e-13	1.86843e-11	CENPP	centromere protein P	ENSG00000188312.13_2
26147	1049.74	2.4179	0.332449	7.27302	3.5155e-13	1.89384e-11	PHF19	PHD finger protein 19	ENSG00000119403.14_4
332	1425.94	4.20238	0.578166	7.26846	3.63618e-13	1.95205e-11	BIRC5	baculoviral IAP repeat containing 5	ENSG00000089685.14_3
353194	8236.48	-6.03739	0.831109	-7.26425	3.7511e-13	2.00677e-11	AC022596.6	keratin 16 pseudogene 6	ENSG00000226145.7_3
3084	264.957	-5.98322	0.823708	-7.26377	3.76445e-13	2.00697e-11	NRG1	neuregulin 1	ENSG00000157168.18_2
64359	5010.31	-1.41019	0.194222	-7.26071	3.85061e-13	2.04585e-11	NXN	nucleoredoxin	ENSG00000167693.16_2
4605	1666.51	4.07932	0.562299	7.25472	4.02501e-13	2.13119e-11	MYBL2	MYB proto-oncogene like 2	ENSG00000101057.15_2
4145	176.705	7.89428	1.08924	7.24749	4.24564e-13	2.24034e-11	MATK	megakaryocyte-associated tyrosine kinase	ENSG00000007264.14_4
11130	1219.39	3.1692	0.437378	7.24591	4.29557e-13	2.25897e-11	ZWINT	ZW10 interacting kinetochore protein	ENSG00000122952.16_4
2625	367.65	-4.98506	0.688809	-7.23723	4.57954e-13	2.40015e-11	GATA3	GATA binding protein 3	ENSG00000107485.16_3
83442	7084.63	-3.08046	0.426111	-7.22925	4.85661e-13	2.53676e-11	SH3BGRL3	SH3 domain binding glutamate rich protein like 3	ENSG00000142669.14_3
4615	1138.04	-2.31726	0.320693	-7.22578	4.98227e-13	2.59363e-11	MYD88	MYD88 innate immune signal transduction adaptor	ENSG00000172936.12_4
54830	147.819	2.97398	0.411921	7.21978	5.20709e-13	2.70157e-11	NUP62CL	nucleoporin 62 C-terminal like	ENSG00000198088.10_5
4319	65.798	-5.72918	0.794035	-7.21528	5.38248e-13	2.78323e-11	MMP10	matrix metallopeptidase 10	ENSG00000166670.9_2
2113	1195.74	-2.96562	0.41211	-7.19618	6.19243e-13	3.19137e-11	ETS1	ETS proto-oncogene 1, transcription factor	ENSG00000134954.14_3
26586	2416.73	2.66528	0.370744	7.18899	6.52711e-13	3.35268e-11	CKAP2	cytoskeleton associated protein 2	ENSG00000136108.14_5
5933	603.065	2.92686	0.407577	7.18112	6.91446e-13	3.53988e-11	RBL1	RB transcriptional corepressor like 1	ENSG00000080839.11_3
675	561.124	4.10384	0.572024	7.17425	7.27042e-13	3.70983e-11	BRCA2	BRCA2 DNA repair associated	ENSG00000139618.14_3
22924	545.777	-1.90615	0.266137	-7.16231	7.93301e-13	4.03461e-11	MAPRE3	microtubule associated protein RP/EB family member 3	ENSG00000084764.10_4
23005	1767.7	-1.68363	0.235183	-7.1588	8.13887e-13	4.12574e-11	MAPKBP1	mitogen-activated protein kinase binding protein 1	ENSG00000137802.13_4
9227	116.357	-4.2875	0.599419	-7.15276	8.50525e-13	4.29738e-11	LRAT	lecithin retinol acyltransferase	ENSG00000121207.11_3
10447	4162.63	-2.50984	0.350991	-7.15074	8.63089e-13	4.34665e-11	FAM3C	FAM3 metabolism regulating signaling molecule C	ENSG00000196937.10_3
3429	713.444	-6.20542	0.86981	-7.13422	9.73343e-13	4.88599e-11	IFI27	interferon alpha inducible protein 27	ENSG00000165949.12_4
641	429.587	3.41085	0.478182	7.13294	9.82453e-13	4.91576e-11	BLM	BLM RecQ like helicase	ENSG00000197299.10_2
9048	207.612	-2.9758	0.417427	-7.12891	1.01164e-12	5.04547e-11	ARTN	artemin	ENSG00000117407.16_4
8208	680.394	1.77845	0.249694	7.12254	1.05959e-12	5.26764e-11	CHAF1B	chromatin assembly factor 1 subunit B	ENSG00000159259.7_3
55320	811.479	2.24836	0.315951	7.11617	1.10967e-12	5.49891e-11	MIS18BP1	MIS18 binding protein 1	ENSG00000129534.13_3
79852	219.268	-6.14824	0.864238	-7.11406	1.12679e-12	5.56593e-11	EPHX3	epoxide hydrolase 3	ENSG00000105131.7_2
23129	883.643	5.79494	0.814894	7.11128	1.1497e-12	5.66099e-11	PLXND1	plexin D1	ENSG00000004399.12_4
29127	2425.07	2.68849	0.379748	7.07967	1.445e-12	7.09241e-11	RACGAP1	Rac GTPase activating protein 1	ENSG00000161800.12_2
90865	2868.98	-4.64321	0.655958	-7.07852	1.45706e-12	7.129e-11	IL33	interleukin 33	ENSG00000137033.11_2
970	2070.74	10.2097	1.443	7.0753	1.49125e-12	7.27325e-11	CD70	CD70 molecule	ENSG00000125726.10_3
5939	1536.2	-2.22864	0.315018	-7.07464	1.49839e-12	7.28509e-11	RBMS2	RNA binding motif single stranded interacting protein 2	ENSG00000076067.12_2
3146	7467.01	1.48588	0.210042	7.07418	1.50339e-12	7.28647e-11	HMGB1	high mobility group box 1	ENSG00000189403.14_3
2769	2603.82	-2.25629	0.319108	-7.07061	1.54254e-12	7.45286e-11	GNA15	G protein subunit alpha 15	ENSG00000060558.3_2
29128	863.971	3.12077	0.441412	7.06996	1.54975e-12	7.46439e-11	UHRF1	ubiquitin like with PHD and ring finger domains 1	ENSG00000276043.4_4
9173	78.2486	-6.43047	0.912091	-7.05025	1.78594e-12	8.57527e-11	IL1RL1	interleukin 1 receptor like 1	ENSG00000115602.16_3
23234	1917.18	1.40798	0.19979	7.04728	1.82448e-12	8.70626e-11	DNAJC9	DnaJ heat shock protein family (Hsp40) member C9	ENSG00000213551.4_3
6422	5100.07	2.61893	0.371614	7.04745	1.82226e-12	8.70626e-11	SFRP1	secreted frizzled related protein 1	ENSG00000104332.11_3
55902	4262.27	1.73942	0.246999	7.04222	1.89206e-12	9.00097e-11	ACSS2	acyl-CoA synthetase short chain family member 2	ENSG00000131069.19_4
10024	571.085	4.50615	0.640665	7.03356	2.01335e-12	9.54859e-11	TROAP	trophinin associated protein	ENSG00000135451.12_5
256126	171.887	5.52229	0.786233	7.02373	2.16016e-12	1.02135e-10	SYCE2	synaptonemal complex central element protein 2	ENSG00000161860.7_4
5829	10966	-2.04342	0.291045	-7.02098	2.20323e-12	1.03854e-10	PXN	paxillin	ENSG00000089159.16_4
5593	164.813	-3.55219	0.506341	-7.0154	2.29286e-12	1.07751e-10	PRKG2	protein kinase cGMP-dependent 2	ENSG00000138669.9_2
3795	298.413	2.9501	0.420716	7.01208	2.34796e-12	1.10005e-10	KHK	ketohexokinase	ENSG00000138030.12_3
10733	984.805	3.61414	0.515658	7.00879	2.40396e-12	1.11951e-10	PLK4	polo like kinase 4	ENSG00000142731.10_2
8322	364.355	4.6395	0.661918	7.00917	2.3973e-12	1.11951e-10	FZD4	frizzled class receptor 4	ENSG00000174804.3_2
8448	48.3544	5.8776	0.83953	7.00107	2.54017e-12	1.17938e-10	DOC2A	double C2 domain alpha	ENSG00000149927.17_3
55706	1869.68	1.9067	0.272522	6.99649	2.62456e-12	1.21298e-10	NDC1	NDC1 transmembrane nucleoporin	ENSG00000058804.11_2
83461	512.917	4.2389	0.605878	6.99629	2.62821e-12	1.21298e-10	CDCA3	cell division cycle associated 3	ENSG00000111665.11_2
84926	1805.24	-2.09227	0.299335	-6.98972	2.75437e-12	1.26742e-10	SPRYD3	SPRY domain containing 3	ENSG00000167778.8_2
6240	4282.65	1.89659	0.271434	6.9873	2.80234e-12	1.28567e-10	RRM1	ribonucleotide reductase catalytic subunit M1	ENSG00000167325.14_3
54492	1493.48	4.90946	0.70623	6.95165	3.6104e-12	1.65149e-10	NEURL1B	neuralized E3 ubiquitin protein ligase 1B	ENSG00000214357.8_2
5799	187.698	-5.00556	0.720323	-6.94905	3.67763e-12	1.67326e-10	PTPRN2	protein tyrosine phosphatase receptor type N2	ENSG00000155093.17_3
9532	424.919	2.34091	0.336871	6.94897	3.67963e-12	1.67326e-10	BAG2	BAG cochaperone 2	ENSG00000112208.11_2
5819	1394.69	-1.63626	0.235657	-6.94341	3.82756e-12	1.73542e-10	NECTIN2	nectin cell adhesion molecule 2	ENSG00000130202.9_3
79632	93.0413	3.84604	0.554117	6.94085	3.89736e-12	1.76191e-10	FAM184A	family with sequence similarity 184 member A	ENSG00000111879.18_5
51706	1817.37	-2.02655	0.292098	-6.93793	3.97889e-12	1.79352e-10	CYB5R1	cytochrome b5 reductase 1	ENSG00000159348.12_3
10460	2261.74	3.45146	0.497533	6.93715	4.0008e-12	1.79815e-10	TACC3	transforming acidic coiled-coil containing protein 3	ENSG00000013810.18_3
2305	1303.22	3.9564	0.570584	6.93395	4.09252e-12	1.83404e-10	FOXM1	forkhead box M1	ENSG00000111206.12_4
163351	121.927	-10.5256	1.51856	-6.93132	4.16945e-12	1.86312e-10	GBP6	guanylate binding protein family member 6	ENSG00000183347.14_2
57122	1759.87	1.57953	0.228226	6.9209	4.48785e-12	1.99962e-10	NUP107	nucleoporin 107	ENSG00000111581.9_3
25894	428.929	3.16409	0.457238	6.92	4.5164e-12	2.00655e-10	PLEKHG4	pleckstrin homology and RhoGEF domain containing G4	ENSG00000196155.12_3
23612	4059.02	-2.41627	0.349707	-6.90941	4.86669e-12	2.15599e-10	PHLDA3	pleckstrin homology like domain family A member 3	ENSG00000174307.6_2
120071	253.646	2.58619	0.374347	6.90855	4.89636e-12	2.16293e-10	GYLTL1B	LARGE xylosyl- and glucuronyltransferase 2	ENSG00000165905.17_4
4023	123.728	7.777	1.12784	6.89551	5.36709e-12	2.36412e-10	LPL	lipoprotein lipase	ENSG00000175445.14_3
7398	1620.36	1.87692	0.272668	6.88354	5.83818e-12	2.56432e-10	USP1	ubiquitin specific peptidase 1	ENSG00000162607.12_2
5333	1316.54	-1.77461	0.258381	-6.86819	6.50219e-12	2.84789e-10	PLCD1	phospholipase C delta 1	ENSG00000187091.13_3
150368	216.625	3.15871	0.460122	6.86495	6.65164e-12	2.90511e-10	FAM109B	PH domain containing endocytic trafficking adaptor 2	ENSG00000177096.8_3
346171	228.694	-9.29653	1.35475	-6.86216	6.78281e-12	2.95395e-10	ZFP57	ZFP57 zinc finger protein	ENSG00000204644.9_2
54472	2260.86	-2.21038	0.322131	-6.86176	6.80166e-12	2.95395e-10	TOLLIP	toll interacting protein	ENSG00000078902.15_2
64115	1320.26	-2.92156	0.425845	-6.86063	6.85589e-12	2.96916e-10	VSIR	V-set immunoregulatory receptor	ENSG00000107738.19_4
347733	464.234	-2.18558	0.318777	-6.85616	7.07381e-12	3.05498e-10	TUBB2B	tubulin beta 2B class IIb	ENSG00000137285.9_2
55214	941.196	-2.27796	0.332335	-6.85442	7.16013e-12	3.08364e-10	P3H2	prolyl 3-hydroxylase 2	ENSG00000090530.9_3
1308	18866.9	-3.14725	0.459675	-6.84669	7.55789e-12	3.2459e-10	COL17A1	collagen type XVII alpha 1 chain	ENSG00000065618.18_3
5604	3859.96	-1.66375	0.243189	-6.84136	7.84454e-12	3.3504e-10	MAP2K1	mitogen-activated protein kinase kinase 1	ENSG00000169032.9_2
80256	911.472	-2.68907	0.393055	-6.84145	7.83939e-12	3.3504e-10	FAM214B	family with sequence similarity 214 member B	ENSG00000005238.19_2
6596	2813.24	2.7799	0.406385	6.84056	7.8884e-12	3.35985e-10	HLTF	helicase like transcription factor	ENSG00000071794.15_2
133686	760.114	1.30346	0.190798	6.83163	8.39556e-12	3.56604e-10	NADK2	NAD kinase 2, mitochondrial	ENSG00000152620.12_2
57405	195.11	3.48003	0.510115	6.82204	8.97586e-12	3.79573e-10	SPC25	SPC25 component of NDC80 kinetochore complex	ENSG00000152253.8_2
83990	310.985	3.78626	0.555017	6.82188	8.98543e-12	3.79573e-10	BRIP1	BRCA1 interacting protein C-terminal helicase 1	ENSG00000136492.8_2
54913	514.375	2.29362	0.33632	6.81977	9.11877e-12	3.84156e-10	RPP25	ribonuclease P and MRP subunit p25	ENSG00000178718.6_2
26018	725.947	2.31292	0.339267	6.81742	9.26906e-12	3.89427e-10	LRIG1	leucine rich repeats and immunoglobulin like domains 1	ENSG00000144749.13_3
10409	2808.86	-2.31721	0.340312	-6.80907	9.8231e-12	4.11585e-10	BASP1	brain abundant membrane attached signal protein 1	ENSG00000176788.8_3
5984	1225.07	2.4818	0.36459	6.80711	9.95761e-12	4.16094e-10	RFC4	replication factor C subunit 4	ENSG00000163918.10_3
5347	1484.77	3.90306	0.573502	6.80567	1.00583e-11	4.1917e-10	PLK1	polo like kinase 1	ENSG00000166851.14_3
6282	14178.3	-2.45468	0.361052	-6.79869	1.05577e-11	4.38796e-10	S100A11	S100 calcium binding protein A11	ENSG00000163191.5_2
79781	162.814	-3.70344	0.544843	-6.79727	1.06622e-11	4.41954e-10	IQCA1	IQ motif containing with AAA domain 1	ENSG00000132321.16_3
9750	48.5817	5.41891	0.797759	6.79266	1.10086e-11	4.5509e-10	RIPOR2	RHO family interacting cell polarization regulator 2	ENSG00000111913.18_5
55357	1895.56	-2.1007	0.309513	-6.78712	1.14395e-11	4.71642e-10	TBC1D2	TBC1 domain family member 2	ENSG00000095383.19_3
55972	447.143	1.77524	0.26192	6.77778	1.22034e-11	5.01802e-10	SLC25A40	solute carrier family 25 member 40	ENSG00000075303.12_2
23336	298.07	3.53972	0.522613	6.77313	1.26025e-11	5.16837e-10	SYNM	synemin	ENSG00000182253.14_2
157570	221.124	4.02365	0.594431	6.76891	1.29754e-11	5.30723e-10	ESCO2	establishment of sister chromatid cohesion N-acetyltransferase 2	ENSG00000171320.14_2
3835	1731.38	2.50361	0.370041	6.76575	1.32616e-11	5.40998e-10	KIF22	kinesin family member 22	ENSG00000079616.12_2
79993	449.873	-2.29363	0.339227	-6.76133	1.36729e-11	5.56307e-10	ELOVL7	ELOVL fatty acid elongase 7	ENSG00000164181.13_3
221416	135.596	9.1842	1.35905	6.75783	1.40073e-11	5.68417e-10	C6orf223	chromosome 6 open reading frame 223	ENSG00000181577.15_3
595	5861.73	-3.19023	0.472211	-6.75595	1.41898e-11	5.74316e-10	CCND1	cyclin D1	ENSG00000110092.3_2
54795	1063.99	-1.55433	0.230144	-6.75372	1.44099e-11	5.81703e-10	TRPM4	transient receptor potential cation channel subfamily M member 4	ENSG00000130529.15_3
80303	97.9551	9.54862	1.41481	6.74904	1.48831e-11	5.99237e-10	EFHD1	EF-hand domain family member D1	ENSG00000115468.11_3
440590	125.79	4.25267	0.631593	6.73324	1.65927e-11	6.66337e-10	ZYG11A	zyg-11 family member A, cell cycle regulator	ENSG00000203995.9_3
1609	1127.55	-2.14465	0.318724	-6.72885	1.7101e-11	6.84969e-10	DGKQ	diacylglycerol kinase theta	ENSG00000145214.13_4
55771	1195.4	3.62059	0.539175	6.71506	1.87984e-11	7.51013e-10	PRR11	proline rich 11	ENSG00000068489.12_3
1902	416.309	-2.35073	0.350213	-6.71229	1.91598e-11	7.63478e-10	LPAR1	lysophosphatidic acid receptor 1	ENSG00000198121.13_4
10371	118.575	-4.88814	0.728473	-6.71012	1.94468e-11	7.72922e-10	SEMA3A	semaphorin 3A	ENSG00000075213.10_4
135293	1085.84	2.62056	0.390683	6.70765	1.97789e-11	7.82103e-10	PM20D2	peptidase M20 domain containing 2	ENSG00000146281.5_2
54809	679.923	-5.24758	0.782294	-6.70794	1.9739e-11	7.82103e-10	SAMD9	sterile alpha motif domain containing 9	ENSG00000205413.7_3
2201	1472.63	-3.48191	0.519938	-6.69679	2.1305e-11	8.40296e-10	FBN2	fibrillin 2	ENSG00000138829.11_4
10734	298.118	5.86764	0.876286	6.69603	2.14158e-11	8.4252e-10	STAG3	stromal antigen 3	ENSG00000066923.17_4
23180	96.5247	-7.56432	1.13091	-6.68868	2.25199e-11	8.83708e-10	RFTN1	raftlin, lipid raft linker 1	ENSG00000131378.13_5
23780	289.101	-2.53096	0.380115	-6.65842	2.76791e-11	1.08341e-09	APOL2	apolipoprotein L2	ENSG00000128335.13_3
84318	410.27	1.9408	0.2917	6.6534	2.86401e-11	1.11819e-09	CCDC77	coiled-coil domain containing 77	ENSG00000120647.9_5
26108	58.9724	5.69224	0.856274	6.64769	2.97734e-11	1.15951e-09	PYGO1	pygopus family PHD finger 1	ENSG00000171016.12_3
55345	436.218	3.55924	0.535882	6.64183	3.09811e-11	1.20352e-09	ZGRF1	zinc finger GRF-type containing 1	ENSG00000138658.15_3
57089	407.062	-2.53724	0.382445	-6.63424	3.26169e-11	1.26388e-09	ENTPD7	ectonucleoside triphosphate diphosphohydrolase 7	ENSG00000198018.6_3
22836	579.271	2.94032	0.443355	6.63199	3.31185e-11	1.28011e-09	RHOBTB3	Rho related BTB domain containing 3	ENSG00000164292.12_3
26030	3882.9	-1.95577	0.294935	-6.63119	3.32996e-11	1.2839e-09	PLEKHG3	pleckstrin homology and RhoGEF domain containing G3	ENSG00000126822.16_4
9232	2958.75	3.4561	0.52145	6.62786	3.40589e-11	1.30991e-09	PTTG1	PTTG1 regulator of sister chromatid separation, securin	ENSG00000164611.12_2
54869	1819.05	-3.6441	0.550273	-6.62234	3.5356e-11	1.35643e-09	EPS8L1	EPS8 like 1	ENSG00000131037.14_2
5880	3225.59	-2.97117	0.449045	-6.61664	3.67452e-11	1.40623e-09	RAC2	Rac family small GTPase 2	ENSG00000128340.14_4
7004	336.44	2.37736	0.359436	6.61413	3.73738e-11	1.42676e-09	TEAD4	TEA domain transcription factor 4	ENSG00000197905.8_5
649	1722.96	-2.32027	0.351127	-6.60807	3.89364e-11	1.48275e-09	BMP1	bone morphogenetic protein 1	ENSG00000168487.17_3
8089	524.948	1.96273	0.297144	6.60532	3.9667e-11	1.50686e-09	YEATS4	YEATS domain containing 4	ENSG00000127337.6_2
27131	2805.03	1.47143	0.222781	6.60484	3.97943e-11	1.50799e-09	SNX5	sorting nexin 5	ENSG00000089006.16_3
84981	878.806	-3.36516	0.509774	-6.60128	4.07633e-11	1.54093e-09	MIR22HG	MIR22 host gene	ENSG00000186594.14_3
25946	1054.27	-2.49666	0.37874	-6.59202	4.33896e-11	1.63621e-09	ZNF385A	zinc finger protein 385A	ENSG00000161642.17_3
2187	132.679	2.73105	0.414478	6.58914	4.42372e-11	1.65606e-09	FANCB	FA complementation group B	ENSG00000181544.14_3
85358	293.277	-2.35766	0.357809	-6.58916	4.4231e-11	1.65606e-09	SHANK3	SH3 and multiple ankyrin repeat domains 3	ENSG00000251322.7_3
9674	805.723	-2.09207	0.317497	-6.58927	4.41986e-11	1.65606e-09	KIAA0040	KIAA0040	ENSG00000235750.9_2
9088	908.701	3.51665	0.534463	6.57978	4.71151e-11	1.75953e-09	PKMYT1	protein kinase, membrane associated tyrosine/threonine 1	ENSG00000127564.16_4
374393	668.696	3.41074	0.518698	6.57558	4.84626e-11	1.80115e-09	FAM111B	family with sequence similarity 111 member B	ENSG00000189057.10_4
84617	10026.3	-2.16033	0.328521	-6.57594	4.83477e-11	1.80115e-09	TUBB6	tubulin beta 6 class V	ENSG00000176014.12_3
11339	295.69	3.55526	0.541143	6.56991	5.03464e-11	1.86668e-09	OIP5	Opa interacting protein 5	ENSG00000104147.8_2
25840	618.725	3.87475	0.589836	6.5692	5.05863e-11	1.87109e-09	METTL7A	methyltransferase like 7A	ENSG00000185432.11_2
2281	363.096	-2.28715	0.348222	-6.56807	5.09726e-11	1.88088e-09	FKBP1B	FKBP prolyl isomerase 1B	ENSG00000119782.13_3
5427	225.999	2.82213	0.429792	6.56627	5.15915e-11	1.89918e-09	POLE2	DNA polymerase epsilon 2, accessory subunit	ENSG00000100479.12_2
8243	5514.84	1.78285	0.271729	6.56116	5.33924e-11	1.96081e-09	SMC1A	structural maintenance of chromosomes 1A	ENSG00000072501.17_2
5591	10816.6	1.69606	0.258544	6.56005	5.37886e-11	1.96602e-09	PRKDC	protein kinase, DNA-activated, catalytic subunit	ENSG00000253729.7_3
93099	2657.23	-3.4357	0.523704	-6.5604	5.36642e-11	1.96602e-09	DMKN	dermokine	ENSG00000161249.20_5
346689	218.862	3.37669	0.51477	6.55962	5.39445e-11	1.96707e-09	KLRG2	killer cell lectin like receptor G2	ENSG00000188883.4_2
1786	3440.38	1.73576	0.265119	6.5471	5.86636e-11	2.13411e-09	DNMT1	DNA methyltransferase 1	ENSG00000130816.15_4
8091	812.25	-2.37688	0.363146	-6.54526	5.93908e-11	2.15549e-09	HMGA2	high mobility group AT-hook 2	ENSG00000149948.13_4
254887	227.216	2.33509	0.356782	6.54487	5.95465e-11	2.15609e-09	ZDHHC23	zinc finger DHHC-type palmitoyltransferase 23	ENSG00000184307.14_4
7476	270.005	-3.58994	0.548747	-6.54206	6.06755e-11	2.19183e-09	WNT7A	Wnt family member 7A	ENSG00000154764.5_2
5937	1434.34	-1.27844	0.19568	-6.5333	6.43363e-11	2.31866e-09	RBMS1	RNA binding motif single stranded interacting protein 1	ENSG00000153250.19_3
6548	2183.07	-2.03956	0.312405	-6.52857	6.64012e-11	2.38403e-09	SLC9A1	solute carrier family 9 member A1	ENSG00000090020.10_2
9493	1463.35	3.37091	0.516343	6.52844	6.64586e-11	2.38403e-09	KIF23	kinesin family member 23	ENSG00000137807.14_3
1948	2319.56	-2.27766	0.349142	-6.52361	6.8637e-11	2.45647e-09	EFNB2	ephrin B2	ENSG00000125266.7_4
55148	815.263	1.33619	0.204951	6.51956	7.05144e-11	2.51784e-09	UBR7	ubiquitin protein ligase E3 component n-recognin 7	ENSG00000012963.14_3
6261	729.331	1.69974	0.261077	6.51049	7.49062e-11	2.66849e-09	RYR1	ryanodine receptor 1	ENSG00000196218.12_3
90527	583.879	-3.5681	0.548312	-6.50742	7.64513e-11	2.71727e-09	DUOXA1	dual oxidase maturation factor 1	ENSG00000140254.12_4
93594	331.178	1.92259	0.295605	6.5039	7.82637e-11	2.77531e-09	TBC1D31	TBC1 domain family member 31	ENSG00000156787.16_4
54069	635.71	1.60364	0.24658	6.50355	7.84472e-11	2.77545e-09	MIS18A	MIS18 kinetochore protein A	ENSG00000159055.3_2
93109	424.291	-1.56451	0.240606	-6.50237	7.90628e-11	2.79085e-09	TMEM44	transmembrane protein 44	ENSG00000145014.17_5
220134	288.132	3.51429	0.541023	6.49565	8.26755e-11	2.91172e-09	SKA1	spindle and kinetochore associated complex subunit 1	ENSG00000154839.9_3
11169	1352.36	2.55001	0.392775	6.49229	8.45398e-11	2.97061e-09	WDHD1	WD repeat and HMG-box DNA binding protein 1	ENSG00000198554.11_4
51435	170.935	3.17087	0.488494	6.4911	8.52097e-11	2.98736e-09	SCARA3	scavenger receptor class A member 3	ENSG00000168077.13_2
23539	48.1849	5.18232	0.799356	6.48312	8.98447e-11	3.14274e-09	SLC16A8	solute carrier family 16 member 8	ENSG00000100156.10_3
26353	229.848	-5.4583	0.842114	-6.48167	9.07125e-11	3.16593e-09	HSPB8	heat shock protein family B (small) member 8	ENSG00000152137.6_3
80178	283.09	2.67043	0.412034	6.48107	9.10717e-11	3.1713e-09	C16orf59	tubulin epsilon and delta complex 2	ENSG00000162062.14_4
144455	420.821	3.13507	0.484211	6.47459	9.50671e-11	3.30299e-09	E2F7	E2F transcription factor 7	ENSG00000165891.15_4
1434	7535.94	1.86858	0.288722	6.4719	9.67799e-11	3.35496e-09	CSE1L	chromosome segregation 1 like	ENSG00000124207.16_2
79885	517.643	-1.91784	0.296356	-6.47139	9.71037e-11	3.35866e-09	HDAC11	histone deacetylase 11	ENSG00000163517.14_4
10133	3968.04	-2.211	0.341874	-6.46731	9.97629e-11	3.44293e-09	OPTN	optineurin	ENSG00000123240.16_4
80174	128.048	2.73409	0.422842	6.46598	1.00645e-10	3.46564e-09	DBF4B	DBF4 zinc finger B	ENSG00000161692.17_2
344887	54.7513	-5.55553	0.859393	-6.46448	1.01647e-10	3.49237e-09	RP11-443P15.2	NmrA like redox sensor 2, pseudogene	ENSG00000171658.8_3
27143	156.228	5.97036	0.923852	6.46247	1.03009e-10	3.53133e-09	PALD1	phosphatase domain containing paladin 1	ENSG00000107719.8_2
26150	107.127	4.56065	0.705763	6.46202	1.03316e-10	3.53399e-09	RIBC2	RIB43A domain with coiled-coils 2	ENSG00000128408.8_2
9700	759.473	3.43547	0.53167	6.46166	1.03558e-10	3.53446e-09	ESPL1	extra spindle pole bodies like 1, separase	ENSG00000135476.11_3
87	9407.18	-1.7207	0.266583	-6.45465	1.08472e-10	3.69403e-09	ACTN1	actinin alpha 1	ENSG00000072110.13_4
6793	1094.22	-2.14671	0.332776	-6.45093	1.11169e-10	3.77754e-09	STK10	serine/threonine kinase 10	ENSG00000072786.12_2
6575	2113.7	-2.3032	0.357372	-6.44484	1.15722e-10	3.92364e-09	SLC20A2	solute carrier family 20 member 2	ENSG00000168575.9_3
2289	11671.7	1.87535	0.291039	6.44364	1.16641e-10	3.93751e-09	FKBP5	FKBP prolyl isomerase 5	ENSG00000096060.14_2
334	25546.4	-1.6677	0.258805	-6.44385	1.16483e-10	3.93751e-09	APLP2	amyloid beta precursor like protein 2	ENSG00000084234.16_3
642273	3342.55	-3.88256	0.602873	-6.4401	1.19395e-10	4.02171e-09	FAM110C	family with sequence similarity 110 member C	ENSG00000184731.5_2
253714	704.149	2.34506	0.364177	6.43934	1.19993e-10	4.03306e-09	MMS22L	MMS22 like, DNA repair protein	ENSG00000146263.11_3
2719	125.482	6.63136	1.03027	6.43654	1.22227e-10	4.09924e-09	GPC3	glypican 3	ENSG00000147257.13_3
5757	23519	1.93977	0.301922	6.42474	1.32094e-10	4.42056e-09	PTMA	prothymosin alpha	ENSG00000187514.16_4
57544	285.368	2.39713	0.373285	6.42173	1.3473e-10	4.49907e-09	TXNDC16	thioredoxin domain containing 16	ENSG00000087301.8_3
54996	207.191	2.33358	0.363421	6.42115	1.35248e-10	4.50663e-09	MARC2	mitochondrial amidoxime reducing component 2	ENSG00000117791.15_2
91252	1103.8	-1.64579	0.256415	-6.41847	1.37649e-10	4.57674e-09	SLC39A13	solute carrier family 39 member 13	ENSG00000165915.13_2
4885	965.163	10.4735	1.6329	6.41405	1.417e-10	4.70135e-09	NPTX2	neuronal pentraxin 2	ENSG00000106236.3_2
283212	200.06	4.19488	0.654559	6.40871	1.46755e-10	4.85863e-09	KLHL35	kelch like family member 35	ENSG00000149243.15_2
54821	404.133	3.413	0.53394	6.39211	1.63616e-10	5.40527e-09	ERCC6L	ERCC excision repair 6 like, spindle assembly checkpoint helicase	ENSG00000186871.6_4
1969	7195.4	-2.11659	0.331476	-6.38536	1.70996e-10	5.63704e-09	EPHA2	EPH receptor A2	ENSG00000142627.12_2
151887	225.583	-3.22941	0.505935	-6.38306	1.73585e-10	5.71022e-09	CCDC80	coiled-coil domain containing 80	ENSG00000091986.15_3
51062	203.729	-2.19871	0.344629	-6.37994	1.77163e-10	5.81553e-09	ATL1	atlastin GTPase 1	ENSG00000198513.11_2
91156	65.6487	-7.91581	1.24135	-6.37676	1.80876e-10	5.92485e-09	IGFN1	immunoglobulin like and fibronectin type III domain containing 1	ENSG00000163395.16_3
3151	4434.38	1.58123	0.248002	6.37587	1.81932e-10	5.94683e-09	HMGN2	high mobility group nucleosomal binding domain 2	ENSG00000198830.10_2
3625	160.934	5.72785	0.898489	6.37498	1.82989e-10	5.96877e-09	INHBB	inhibin subunit beta B	ENSG00000163083.5_2
7378	4099.01	-2.6943	0.422869	-6.37147	1.87228e-10	6.09418e-09	UPP1	uridine phosphorylase 1	ENSG00000183696.13_2
113130	1104.31	3.29391	0.517626	6.3635	1.97204e-10	6.40539e-09	CDCA5	cell division cycle associated 5	ENSG00000146670.9_3
7161	138.944	7.40279	1.16606	6.34852	2.17391e-10	7.04629e-09	TP73	tumor protein p73	ENSG00000078900.14_4
101	2142.75	-3.42829	0.54071	-6.34034	2.29256e-10	7.41534e-09	ADAM8	ADAM metallopeptidase domain 8	ENSG00000151651.15_3
146857	1334.65	3.71615	0.586795	6.33295	2.40513e-10	7.76319e-09	SLFN13	schlafen family member 13	ENSG00000154760.13_3
3198	228.553	-3.45773	0.546395	-6.32825	2.47952e-10	7.98664e-09	HOXA1	homeobox A1	ENSG00000105991.8_3
5420	73.0467	6.20479	0.981728	6.32028	2.61095e-10	8.39248e-09	PODXL	podocalyxin like	ENSG00000128567.16_2
80119	325.434	4.18927	0.663509	6.31381	2.72242e-10	8.73264e-09	PIF1	PIF1 5'-to-3' DNA helicase	ENSG00000140451.12_2
91351	90.1723	-4.20419	0.666425	-6.30858	2.81606e-10	9.01431e-09	DDX60L	DExD/H-box 60 like	ENSG00000181381.13_3
650655	79.4947	7.24149	1.148	6.30792	2.82809e-10	9.0341e-09	ABCA17P	ATP binding cassette subfamily A member 17, pseudogene	ENSG00000238098.9_2
11340	788.9	1.53516	0.243737	6.29843	3.00671e-10	9.5849e-09	EXOSC8	exosome component 8	ENSG00000120699.12_3
7374	1577.09	1.44821	0.230263	6.2894	3.18702e-10	1.01388e-08	UNG	uracil DNA glycosylase	ENSG00000076248.10_3
8542	200.771	-5.08583	0.810555	-6.2745	3.50755e-10	1.11356e-08	APOL1	apolipoprotein L1	ENSG00000100342.20_2
8847	63.0426	3.26272	0.52024	6.27157	3.5743e-10	1.13242e-08	DLEU2	deleted in lymphocytic leukemia 2	ENSG00000231607.10_5
2176	442.8	1.80294	0.288193	6.25601	3.94941e-10	1.24811e-08	FANCC	FA complementation group C	ENSG00000158169.12_4
3914	23210.3	-2.90827	0.464894	-6.25577	3.95558e-10	1.24811e-08	LAMB3	laminin subunit beta 3	ENSG00000196878.14_3
6118	1404.05	1.63065	0.260844	6.25143	4.06715e-10	1.2807e-08	RPA2	replication protein A2	ENSG00000117748.9_2
7280	1175.03	-2.36091	0.378301	-6.24083	4.35266e-10	1.36782e-08	TUBB2A	tubulin beta 2A class IIa	ENSG00000137267.5_2
83879	1241.08	3.13509	0.502448	6.23962	4.38641e-10	1.37562e-08	CDCA7	cell division cycle associated 7	ENSG00000144354.13_3
5724	2028.13	-3.8805	0.621976	-6.23899	4.40391e-10	1.37832e-08	PTAFR	platelet activating factor receptor	ENSG00000169403.11_2
10198	656.749	2.1817	0.349794	6.23709	4.45792e-10	1.3924e-08	MPHOSPH9	M-phase phosphoprotein 9	ENSG00000051825.14_5
6652	838.921	1.83466	0.294536	6.22899	4.69466e-10	1.46339e-08	SORD	sorbitol dehydrogenase	ENSG00000140263.13_2
55258	176.388	-4.74801	0.762576	-6.22629	4.77624e-10	1.48582e-08	THNSL2	threonine synthase like 2	ENSG00000144115.16_3
978	846.04	-3.35202	0.539389	-6.21448	5.14959e-10	1.59875e-08	CDA	cytidine deaminase	ENSG00000158825.5_2
389136	141.607	-4.09582	0.659996	-6.20582	5.44126e-10	1.68592e-08	VGLL3	vestigial like family member 3	ENSG00000206538.8_3
64757	422.597	2.84677	0.458865	6.20394	5.50655e-10	1.70274e-08	MARC1	mitochondrial amidoxime reducing component 1	ENSG00000186205.12_3
4641	7015.55	-1.2652	0.203974	-6.20275	5.54866e-10	1.71233e-08	MYO1C	myosin IC	ENSG00000197879.15_4
90673	178.765	2.0594	0.332303	6.19735	5.74225e-10	1.76855e-08	PPP1R3E	protein phosphatase 1 regulatory subunit 3E	ENSG00000235194.8_4
1573	73.6926	-3.32188	0.53621	-6.19512	5.82397e-10	1.79015e-08	CYP2J2	cytochrome P450 family 2 subfamily J member 2	ENSG00000134716.9_2
5422	714.474	2.69267	0.434678	6.19464	5.84196e-10	1.79211e-08	POLA1	DNA polymerase alpha 1, catalytic subunit	ENSG00000101868.10_3
83982	719.269	-3.48435	0.562673	-6.19249	5.92201e-10	1.81307e-08	IFI27L2	interferon alpha inducible protein 27 like 2	ENSG00000119632.3_3
55732	367.042	2.12551	0.343383	6.18992	6.01955e-10	1.8393e-08	C1orf112	chromosome 1 open reading frame 112	ENSG00000000460.16_5
4602	234.584	3.7706	0.609484	6.18654	6.14976e-10	1.87537e-08	MYB	MYB proto-oncogene, transcription factor	ENSG00000118513.18_5
2146	690.635	1.83189	0.296492	6.17854	6.46976e-10	1.96907e-08	EZH2	enhancer of zeste 2 polycomb repressive complex 2 subunit	ENSG00000106462.10_4
1690	163.857	4.76819	0.773086	6.16773	6.92757e-10	2.10427e-08	COCH	cochlin	ENSG00000100473.16_3
11227	110.03	-5.33214	0.864571	-6.16738	6.94305e-10	2.10483e-08	GALNT5	polypeptide N-acetylgalactosaminyltransferase 5	ENSG00000136542.8_2
284992	132.644	3.08134	0.499765	6.16558	7.02245e-10	2.12474e-08	CCDC150	coiled-coil domain containing 150	ENSG00000144395.17_3
1826	26.7983	-5.50902	0.893645	-6.16466	7.06364e-10	2.13303e-08	DSCAM	DS cell adhesion molecule	ENSG00000171587.14_3
834	134.783	-4.36574	0.70826	-6.16404	7.0914e-10	2.13723e-08	CASP1	caspase 1	ENSG00000137752.23_4
80020	436.567	2.52888	0.410363	6.16255	7.15843e-10	2.15324e-08	FOXRED2	FAD dependent oxidoreductase domain containing 2	ENSG00000100350.14_3
132299	2172.99	-2.68794	0.436592	-6.15663	7.43077e-10	2.23082e-08	OCIAD2	OCIA domain containing 2	ENSG00000145247.11_3
10391	44.9695	-8.8877	1.44649	-6.1443	8.03144e-10	2.40647e-08	CORO2B	coronin 2B	ENSG00000103647.12_3
57670	130.677	3.08494	0.502264	6.14206	8.14589e-10	2.43605e-08	KIAA1549	KIAA1549	ENSG00000122778.9_2
254559	347.639	5.33302	0.868324	6.14174	8.16213e-10	2.43619e-08	CTD-2335A18.1	MIR9-3 host gene	ENSG00000255571.8_4
7083	2113.76	3.26277	0.531274	6.14141	8.17918e-10	2.43657e-08	TK1	thymidine kinase 1	ENSG00000167900.11_2
1163	2170.23	2.57376	0.419461	6.13587	8.46933e-10	2.51816e-08	CKS1B	CDC28 protein kinase regulatory subunit 1B	ENSG00000173207.12_2
3675	29088.5	-2.58435	0.421316	-6.13399	8.57045e-10	2.54333e-08	ITGA3	integrin subunit alpha 3	ENSG00000005884.17_2
11332	3387.03	-2.33757	0.381228	-6.13168	8.69556e-10	2.57552e-08	ACOT7	acyl-CoA thioesterase 7	ENSG00000097021.19_3
3015	7788.35	1.5235	0.248591	6.12854	8.86877e-10	2.6218e-08	H2AFZ	H2A.Z variant histone 1	ENSG00000164032.11_2
56953	150.707	3.03676	0.495549	6.12807	8.89504e-10	2.62455e-08	NT5M	5',3'-nucleotidase, mitochondrial	ENSG00000205309.13_3
23530	1760.31	1.82444	0.297892	6.12452	9.09593e-10	2.67871e-08	NNT	nicotinamide nucleotide transhydrogenase	ENSG00000112992.16_3
10788	58.1745	9.78761	1.59822	6.12406	9.12206e-10	2.6813e-08	IQGAP2	IQ motif containing GTPase activating protein 2	ENSG00000145703.15_3
5013	73.4434	3.01988	0.493325	6.12148	9.2711e-10	2.71993e-08	OTX1	orthodenticle homeobox 1	ENSG00000115507.9_2
113115	237.482	2.77757	0.453974	6.11835	9.45491e-10	2.76861e-08	MTFR2	mitochondrial fission regulator 2	ENSG00000146410.11_5
58480	132.815	2.78661	0.455704	6.11497	9.65781e-10	2.82267e-08	RHOU	ras homolog family member U	ENSG00000116574.5_2
634	1161.03	-8.17425	1.33691	-6.11431	9.69773e-10	2.82899e-08	CEACAM1	CEA cell adhesion molecule 1	ENSG00000079385.21_3
10669	345.476	4.3869	0.71844	6.10615	1.02063e-09	2.97174e-08	CGREF1	cell growth regulator with EF-hand domain 1	ENSG00000138028.15_2
6941	1237.11	2.53897	0.415844	6.10558	1.0243e-09	2.97683e-08	TCF19	transcription factor 19	ENSG00000137310.11_2
30844	2605.03	-1.55709	0.255375	-6.09728	1.07889e-09	3.12958e-08	EHD4	EH domain containing 4	ENSG00000103966.10_3
3294	35.7961	-8.79984	1.44467	-6.09125	1.12035e-09	3.24376e-08	HSD17B2	hydroxysteroid 17-beta dehydrogenase 2	ENSG00000086696.10_3
201725	251.368	1.91795	0.31489	6.09087	1.12302e-09	3.24542e-08	C4orf46	chromosome 4 open reading frame 46	ENSG00000205208.4_2
25797	176.694	-3.57493	0.587832	-6.08155	1.19025e-09	3.4333e-08	QPCT	glutaminyl-peptide cyclotransferase	ENSG00000115828.15_2
4237	116.946	-3.4289	0.564315	-6.07621	1.23056e-09	3.54297e-08	MFAP2	microfibril associated protein 2	ENSG00000117122.13_5
23034	848.269	-2.81248	0.463085	-6.07335	1.25268e-09	3.59995e-08	SAMD4A	sterile alpha motif domain containing 4A	ENSG00000020577.13_3
3800	88.9418	4.32959	0.71302	6.07218	1.26182e-09	3.61948e-08	KIF5C	kinesin family member 5C	ENSG00000168280.12
81848	324.291	-2.56061	0.421858	-6.06986	1.28024e-09	3.66551e-08	SPRY4	sprouty RTK signaling antagonist 4	ENSG00000187678.9_4
10567	213.306	-2.27954	0.375624	-6.06868	1.28964e-09	3.68561e-08	RABAC1	Rab acceptor 1	ENSG00000105404.10_3
26160	424.4	2.22118	0.366159	6.06615	1.3101e-09	3.73717e-08	IFT172	intraflagellar transport 172	ENSG00000138002.14_3
349152	66.6903	7.07888	1.16859	6.0576	1.38165e-09	3.93401e-08	DPY19L2P2	DPY19L2 pseudogene 2	ENSG00000170629.14_3
284110	137.97	-5.72829	0.946688	-6.05087	1.44066e-09	4.0945e-08	GSDMA	gasdermin A	ENSG00000167914.11_3
56852	898.589	1.86732	0.308721	6.04857	1.4614e-09	4.14387e-08	RAD18	RAD18 E3 ubiquitin protein ligase	ENSG00000070950.9_3
7913	8319.37	2.38865	0.394926	6.04835	1.4634e-09	4.14387e-08	DEK	DEK proto-oncogene	ENSG00000124795.14_3
5910	1858.79	-1.47709	0.244255	-6.04731	1.47286e-09	4.16306e-08	RAP1GDS1	Rap1 GTPase-GDP dissociation stimulator 1	ENSG00000138698.14_4
1906	207.212	-3.11359	0.515338	-6.04183	1.52372e-09	4.29894e-08	EDN1	endothelin 1	ENSG00000078401.6_2
7107	370.075	-2.79349	0.462532	-6.03956	1.54533e-09	4.35196e-08	GPR137B	G protein-coupled receptor 137B	ENSG00000077585.13_4
7538	2462.62	-1.74136	0.288504	-6.03583	1.5815e-09	4.44575e-08	ZFP36	ZFP36 ring finger protein	ENSG00000128016.5_3
655	1134.03	2.20028	0.364854	6.03059	1.63362e-09	4.58392e-08	BMP7	bone morphogenetic protein 7	ENSG00000101144.12_2
6119	626.484	1.55893	0.258955	6.02008	1.7433e-09	4.88283e-08	RPA3	replication protein A3	ENSG00000106399.11_2
2043	66.6559	-5.41589	0.899887	-6.01841	1.76139e-09	4.92456e-08	EPHA4	EPH receptor A4	ENSG00000116106.11_3
1002	84.0078	-5.32053	0.884577	-6.01477	1.80138e-09	5.01859e-08	CDH4	cadherin 4	ENSG00000179242.15_4
7015	62.6395	8.91407	1.48203	6.01476	1.80151e-09	5.01859e-08	TERT	telomerase reverse transcriptase	ENSG00000164362.18_4
54	411.634	-5.08312	0.845405	-6.01265	1.82519e-09	5.0754e-08	ACP5	acid phosphatase 5, tartrate resistant	ENSG00000102575.10_2
8061	1230	-2.38657	0.397094	-6.01008	1.85428e-09	5.14704e-08	FOSL1	FOS like 1, AP-1 transcription factor subunit	ENSG00000175592.8_3
79098	2655.46	-3.97134	0.661067	-6.00746	1.88451e-09	5.22159e-08	C1orf116	chromosome 1 open reading frame 116	ENSG00000182795.12_2
51301	136.521	-3.13264	0.522591	-5.99445	2.04181e-09	5.6473e-08	GCNT4	glucosaminyl (N-acetyl) transferase 4	ENSG00000176928.5_2
25943	799.459	-1.55152	0.258959	-5.9914	2.08048e-09	5.74399e-08	C20orf194	chromosome 20 open reading frame 194	ENSG00000088854.12_3
83988	32.9989	-8.75143	1.46204	-5.98575	2.15398e-09	5.93629e-08	NCALD	neurocalcin delta	ENSG00000104490.17_3
5982	1050.54	1.513	0.253123	5.97734	2.26808e-09	6.23965e-08	RFC2	replication factor C subunit 2	ENSG00000049541.10_3
90381	533.348	3.96753	0.664036	5.97487	2.3027e-09	6.32363e-08	TICRR	TOPBP1 interacting checkpoint and replication regulator	ENSG00000140534.13_3
2491	315.243	2.74641	0.460166	5.96829	2.39751e-09	6.57231e-08	CENPI	centromere protein I	ENSG00000102384.13_2
80271	2406.19	-1.98097	0.332289	-5.96157	2.49823e-09	6.83632e-08	ITPKC	inositol-trisphosphate 3-kinase C	ENSG00000086544.2_2
131566	3553.9	-2.19009	0.36744	-5.9604	2.51628e-09	6.86152e-08	DCBLD2	discoidin, CUB and LCCL domain containing 2	ENSG00000057019.15_4
80212	630.197	-1.78972	0.300269	-5.96039	2.51632e-09	6.86152e-08	CCDC92	coiled-coil domain containing 92	ENSG00000119242.8_3
3688	40338	-1.87534	0.315	-5.95348	2.62506e-09	7.14542e-08	ITGB1	integrin subunit beta 1	ENSG00000150093.18_3
100505806	99.8368	-5.43235	0.912906	-5.95061	2.67138e-09	7.246e-08	CTD-2001E22.2	small nucleolar RNA host gene 18	ENSG00000250786.1_3
2697	3030.41	-2.1595	0.362903	-5.95065	2.67087e-09	7.246e-08	GJA1	gap junction protein alpha 1	ENSG00000152661.7_2
7832	1093.23	-2.25788	0.379889	-5.94353	2.78954e-09	7.55326e-08	BTG2	BTG anti-proliferation factor 2	ENSG00000159388.5_2
79586	3680.25	-2.68375	0.451795	-5.9402	2.84681e-09	7.69485e-08	CHPF	chondroitin polymerizing factor	ENSG00000123989.13_2
7348	356.701	-5.06463	0.852977	-5.93759	2.89237e-09	7.80434e-08	UPK1B	uroplakin 1B	ENSG00000114638.7_3
79621	462.456	1.64498	0.277131	5.93575	2.92497e-09	7.87856e-08	RNASEH2B	ribonuclease H2 subunit B	ENSG00000136104.20_4
5521	37.4599	-8.65142	1.45798	-5.93386	2.95895e-09	7.95624e-08	PPP2R2B	protein phosphatase 2 regulatory subunit Bbeta	ENSG00000156475.18_4
5738	2789.54	-1.15761	0.195103	-5.93331	2.96885e-09	7.96224e-08	PTGFRN	prostaglandin F2 receptor inhibitor	ENSG00000134247.9_2
6241	1252.25	3.40938	0.574632	5.93317	2.97148e-09	7.96224e-08	RRM2	ribonucleotide reductase regulatory subunit M2	ENSG00000171848.14_4
60	58200.1	-1.58103	0.26713	-5.91856	3.24774e-09	8.68742e-08	ACTB	actin beta	ENSG00000075624.14_4
79864	104.322	-3.84414	0.650549	-5.90907	3.44051e-09	9.18716e-08	C11orf63	junctional cadherin complex regulator	ENSG00000109944.10_2
3339	9817.52	-2.23959	0.379277	-5.90489	3.52892e-09	9.40701e-08	HSPG2	heparan sulfate proteoglycan 2	ENSG00000142798.18_3
10272	2853.16	-2.39557	0.40605	-5.89971	3.64148e-09	9.69035e-08	FSTL3	follistatin like 3	ENSG00000070404.9_4
11073	2009.05	1.72946	0.293516	5.89224	3.80999e-09	1.01214e-07	TOPBP1	DNA topoisomerase II binding protein 1	ENSG00000163781.13_4
114781	468.065	-1.73114	0.293875	-5.89073	3.8449e-09	1.01966e-07	BTBD9	BTB domain containing 9	ENSG00000183826.16_3
64219	794.53	-1.56174	0.265132	-5.89041	3.85234e-09	1.01988e-07	PJA1	praja ring finger ubiquitin ligase 1	ENSG00000181191.11_3
89765	32.3628	-3.68462	0.625694	-5.88885	3.88893e-09	1.02781e-07	RSPH1	radial spoke head component 1	ENSG00000160188.9_2
81691	121.878	2.70102	0.458794	5.88721	3.92773e-09	1.03629e-07	AC004381.6	RNA exonuclease 5	ENSG00000005189.19_4
10610	753.446	-2.16335	0.367856	-5.88097	4.07867e-09	1.07428e-07	ST6GALNAC2	ST6 N-acetylgalactosaminide alpha-2,6-sialyltransferase 2	ENSG00000070731.10_3
5125	330.435	-4.60278	0.783508	-5.87458	4.23928e-09	1.11469e-07	PCSK5	proprotein convertase subtilisin/kexin type 5	ENSG00000099139.13_3
55901	338.412	-2.56398	0.436506	-5.87387	4.25739e-09	1.11755e-07	THSD1	thrombospondin type 1 domain containing 1	ENSG00000136114.15_2
54058	309.59	2.81968	0.480254	5.87122	4.32596e-09	1.13362e-07	C21orf58	chromosome 21 open reading frame 58	ENSG00000160298.17_5
843	104.504	-4.11414	0.700991	-5.86904	4.38338e-09	1.14673e-07	CASP10	caspase 10	ENSG00000003400.14_4
79944	581.805	1.22675	0.209116	5.86634	4.45532e-09	1.16357e-07	L2HGDH	L-2-hydroxyglutarate dehydrogenase	ENSG00000087299.11_2
285753	393.013	1.72134	0.293442	5.86602	4.46379e-09	1.16382e-07	CEP57L1	centrosomal protein 57 like 1	ENSG00000183137.14_4
30846	6084.65	-1.51731	0.258674	-5.86573	4.47163e-09	1.1639e-07	EHD2	EH domain containing 2	ENSG00000024422.11_3
129401	438.159	1.58179	0.269699	5.86501	4.49105e-09	1.16699e-07	NUP35	nucleoporin 35	ENSG00000163002.12_5
1841	1062.82	1.74451	0.297594	5.86203	4.57234e-09	1.18612e-07	DTYMK	deoxythymidylate kinase	ENSG00000168393.12_3
124359	158.005	-5.82463	0.994023	-5.85965	4.63853e-09	1.20128e-07	CDYL2	chromodomain Y like 2	ENSG00000166446.14_3
146956	422.389	3.66591	0.625757	5.85836	4.67473e-09	1.20863e-07	EME1	essential meiotic structure-specific endonuclease 1	ENSG00000154920.14_4
51330	3880.07	-1.70875	0.29193	-5.85327	4.82009e-09	1.24413e-07	TNFRSF12A	TNF receptor superfamily member 12A	ENSG00000006327.13_2
353196	117.326	-5.38361	0.919861	-5.85264	4.83836e-09	1.24598e-07	KRT16P5	keratin 16 pseudogene 5	ENSG00000230088.1_2
5928	3166.74	1.38321	0.236346	5.85247	4.84339e-09	1.24598e-07	RBBP4	RB binding protein 4, chromatin remodeling factor	ENSG00000162521.18_4
410	918.236	-2.0199	0.345247	-5.85058	4.89854e-09	1.25808e-07	ARSA	arylsulfatase A	ENSG00000100299.17_2
143903	201.595	-5.97963	1.02218	-5.84987	4.91956e-09	1.26113e-07	LAYN	layilin	ENSG00000204381.11_4
55337	259.237	-2.03031	0.347083	-5.84963	4.92673e-09	1.26113e-07	C19orf66	shiftless antiviral inhibitor of ribosomal frameshifting	ENSG00000130813.17_5
7869	1006.3	-3.50186	0.598845	-5.84769	4.98457e-09	1.27382e-07	SEMA3B	semaphorin 3B	ENSG00000012171.19_4
2122	218.379	-4.3436	0.743049	-5.84565	5.04583e-09	1.28735e-07	MECOM	MDS1 and EVI1 complex locus	ENSG00000085276.17_5
374907	457.159	-4.24134	0.726261	-5.83996	5.22126e-09	1.32992e-07	B3GNT8	UDP-GlcNAc:betaGal beta-1,3-N-acetylglucosaminyltransferase 8	ENSG00000177191.2_2
1854	1978.22	1.22923	0.21055	5.83821	5.27636e-09	1.34174e-07	DUT	deoxyuridine triphosphatase	ENSG00000128951.13_3
148932	706.937	-1.94485	0.333255	-5.83594	5.34867e-09	1.3579e-07	MOB3C	MOB kinase activator 3C	ENSG00000142961.14_3
2619	174.314	5.36754	0.920978	5.82808	5.60684e-09	1.42111e-07	GAS1	growth arrest specific 1	ENSG00000180447.6_2
122769	336.222	1.60455	0.275346	5.82741	5.62936e-09	1.42448e-07	LRR1	leucine rich repeat protein 1	ENSG00000165501.16_3
204219	343.53	-4.97637	0.854879	-5.82114	5.84488e-09	1.4766e-07	CERS3	ceramide synthase 3	ENSG00000154227.13_3
26085	163.857	-5.54725	0.953108	-5.82017	5.87889e-09	1.48277e-07	KLK13	kallikrein related peptidase 13	ENSG00000167759.12_2
4810	265.648	-2.16822	0.372675	-5.818	5.95551e-09	1.49964e-07	NHS	NHS actin remodeling regulator	ENSG00000188158.14_4
8347	268.845	-4.83212	0.830998	-5.81484	6.06913e-09	1.52577e-07	HIST1H2BC	H2B clustered histone 4	ENSG00000180596.7_2
1017	1506.48	1.62291	0.279165	5.81346	6.11951e-09	1.53594e-07	CDK2	cyclin dependent kinase 2	ENSG00000123374.10_2
6567	445.863	-3.9395	0.678083	-5.80977	6.25605e-09	1.56766e-07	SLC16A2	solute carrier family 16 member 2	ENSG00000147100.10_3
129787	698.418	1.20736	0.207952	5.80599	6.39884e-09	1.60085e-07	TMEM18	transmembrane protein 18	ENSG00000151353.14_4
145873	26.5333	4.22697	0.728607	5.80144	6.57497e-09	1.64113e-07	MESP2	mesoderm posterior bHLH transcription factor 2	ENSG00000188095.4_2
84436	242.451	-1.89425	0.326522	-5.80128	6.58107e-09	1.64113e-07	ZNF528	zinc finger protein 528	ENSG00000167555.13_3
991	2740.46	3.90349	0.673108	5.79921	6.66275e-09	1.65882e-07	CDC20	cell division cycle 20	ENSG00000117399.13_2
9945	124.723	5.90878	1.01935	5.79664	6.76565e-09	1.68173e-07	GFPT2	glutamine-fructose-6-phosphate transaminase 2	ENSG00000131459.12_3
347252	49.8881	6.63384	1.14513	5.79308	6.91051e-09	1.71498e-07	IGFBPL1	insulin like growth factor binding protein like 1	ENSG00000137142.4_2
57085	1016.06	-1.53379	0.264788	-5.79254	6.93287e-09	1.71777e-07	AGTRAP	angiotensin II receptor associated protein	ENSG00000177674.15_5
4147	504.88	-1.70695	0.294739	-5.79138	6.98105e-09	1.72694e-07	MATN2	matrilin 2	ENSG00000132561.13_4
4588	43.294	9.17607	1.58639	5.78423	7.28444e-09	1.79912e-07	MUC6	mucin 6, oligomeric mucus/gel-forming	ENSG00000184956.15_3
55245	1414.46	1.42983	0.247212	5.78381	7.30259e-09	1.80072e-07	UQCC1	ubiquinol-cytochrome c reductase complex assembly factor 1	ENSG00000101019.21_3
966	15563.6	-2.33154	0.403173	-5.78298	7.33908e-09	1.80684e-07	CD59	CD59 molecule (CD59 blood group)	ENSG00000085063.15_4
2034	6168.36	-1.85763	0.321331	-5.78104	7.42384e-09	1.8248e-07	EPAS1	endothelial PAS domain protein 1	ENSG00000116016.13_2
84108	369.014	1.305	0.226172	5.76998	7.92831e-09	1.94571e-07	PCGF6	polycomb group ring finger 6	ENSG00000156374.14_3
272	714.071	-2.79433	0.484693	-5.76515	8.15861e-09	1.99905e-07	AMPD3	adenosine monophosphate deaminase 3	ENSG00000133805.15_4
3557	2521.49	-4.11371	0.713716	-5.76379	8.22453e-09	2.01202e-07	IL1RN	interleukin 1 receptor antagonist	ENSG00000136689.18_3
92196	123.83	-5.29197	0.918402	-5.76215	8.30511e-09	2.02852e-07	DAPL1	death associated protein like 1	ENSG00000163331.11_4
9388	765.853	-2.95394	0.512719	-5.76132	8.34574e-09	2.03523e-07	LIPG	lipase G, endothelial type	ENSG00000101670.11_3
23625	1058.38	-1.42096	0.246691	-5.7601	8.40646e-09	2.04681e-07	FAM89B	family with sequence similarity 89 member B	ENSG00000176973.7_3
5768	9721.64	-1.83131	0.318251	-5.75429	8.70067e-09	2.11511e-07	QSOX1	quiescin sulfhydryl oxidase 1	ENSG00000116260.16_2
8975	382.081	2.71198	0.471435	5.75261	8.7876e-09	2.13289e-07	USP13	ubiquitin specific peptidase 13	ENSG00000058056.8_2
79090	390.553	2.04513	0.355999	5.74477	9.20454e-09	2.23059e-07	TRAPPC6A	trafficking protein particle complex 6A	ENSG00000007255.10_2
2810	23791.7	-2.61733	0.455692	-5.74364	9.2662e-09	2.24201e-07	SFN	stratifin	ENSG00000175793.11_3
440145	738.424	1.80359	0.314553	5.7338	9.82049e-09	2.37242e-07	MZT1	mitotic spindle organizing protein 1	ENSG00000204899.5_2
64114	12820.4	-2.23147	0.389211	-5.73331	9.84911e-09	2.37562e-07	TMBIM1	transmembrane BAX inhibitor motif containing 1	ENSG00000135926.14_5
84296	474.544	2.38305	0.415719	5.73237	9.90394e-09	2.38512e-07	GINS4	GINS complex subunit 4	ENSG00000147536.11_2
5743	45.9432	-8.02549	1.40021	-5.73163	9.94696e-09	2.39176e-07	PTGS2	prostaglandin-endoperoxide synthase 2	ENSG00000073756.11_2
123811	1083.46	1.16909	0.204061	5.72913	1.00944e-08	2.42345e-07	FOPNL	centrosomal protein 20	ENSG00000133393.12_2
1647	2051.09	-2.0716	0.361696	-5.72745	1.01949e-08	2.44377e-07	GADD45A	growth arrest and DNA damage inducible alpha	ENSG00000116717.11_2
55120	279.841	1.77393	0.309824	5.72562	1.03058e-08	2.46653e-07	FANCL	FA complementation group L	ENSG00000115392.11_4
10170	617.19	-12.4163	2.17081	-5.71968	1.06726e-08	2.55036e-07	DHRS9	dehydrogenase/reductase 9	ENSG00000073737.16_3
23598	605.165	1.8587	0.324982	5.71941	1.06897e-08	2.55052e-07	PATZ1	POZ/BTB and AT hook containing zinc finger 1	ENSG00000100105.17_3
7019	1246.53	1.45565	0.254544	5.71863	1.07385e-08	2.55822e-07	TFAM	transcription factor A, mitochondrial	ENSG00000108064.10_3
23512	1547.83	1.2424	0.21752	5.71166	1.1188e-08	2.6612e-07	SUZ12	SUZ12 polycomb repressive complex 2 subunit	ENSG00000178691.10_3
22997	115.932	-5.45108	0.954462	-5.71116	1.1221e-08	2.66494e-07	IGSF9B	immunoglobulin superfamily member 9B	ENSG00000080854.14_4
5931	4421.95	1.49881	0.262695	5.70552	1.15985e-08	2.75038e-07	RBBP7	RB binding protein 7, chromatin remodeling factor	ENSG00000102054.17_3
3423	1544.93	-2.07631	0.364818	-5.69134	1.26047e-08	2.98414e-07	IDS	iduronate 2-sulfatase	ENSG00000010404.17_3
83463	592.3	2.68202	0.471266	5.69109	1.26229e-08	2.98414e-07	MXD3	MAX dimerization protein 3	ENSG00000213347.10_3
1687	1648.96	-1.87724	0.329975	-5.68905	1.27746e-08	3.01302e-07	DFNA5	gasdermin E	ENSG00000105928.14_4
57142	8381.27	-1.35308	0.237844	-5.68893	1.2784e-08	3.01302e-07	RTN4	reticulon 4	ENSG00000115310.17_4
54972	2881.51	-2.36593	0.41642	-5.68159	1.33447e-08	3.14037e-07	TMEM132A	transmembrane protein 132A	ENSG00000006118.14_4
126731	518.346	1.82745	0.321853	5.67791	1.36351e-08	3.20035e-07	CCSAP	centriole, cilia and spindle associated protein	ENSG00000154429.10_2
5810	822.935	1.54713	0.272486	5.67784	1.3641e-08	3.20035e-07	RAD1	RAD1 checkpoint DNA exonuclease	ENSG00000113456.18_2
149478	89.5886	-2.85707	0.503323	-5.67641	1.37549e-08	3.22218e-07	BTBD19	BTB domain containing 19	ENSG00000222009.8_2
10675	157.936	3.4573	0.609182	5.67531	1.38438e-08	3.23811e-07	CSPG5	chondroitin sulfate proteoglycan 5	ENSG00000114646.9_4
85377	3363.95	-1.43122	0.252267	-5.67341	1.39979e-08	3.26921e-07	MICALL1	MICAL like 1	ENSG00000100139.13_3
993	467.812	2.13423	0.376323	5.67127	1.41746e-08	3.30549e-07	CDC25A	cell division cycle 25A	ENSG00000164045.11_3
84632	692.134	-3.85846	0.681077	-5.66524	1.4682e-08	3.41865e-07	AFAP1L2	actin filament associated protein 1 like 2	ENSG00000169129.14_3
348262	1100.07	-1.46738	0.259031	-5.66487	1.47139e-08	3.42092e-07	FAM195B	MAPK regulated corepressor interacting protein 1	ENSG00000225663.7_5
63977	771.069	1.70171	0.300598	5.66106	1.50437e-08	3.49234e-07	PRDM15	PR/SET domain 15	ENSG00000141956.13_3
9961	4983.7	-2.21846	0.392349	-5.65432	1.56468e-08	3.62692e-07	MVP	major vault protein	ENSG00000013364.18_3
10938	2938.26	-1.77401	0.313782	-5.65363	1.57096e-08	3.63603e-07	EHD1	EH domain containing 1	ENSG00000110047.17_2
4599	130.101	-3.02708	0.535577	-5.652	1.58593e-08	3.65971e-07	MX1	MX dynamin like GTPase 1	ENSG00000157601.13_3
64859	957.935	-1.97307	0.349092	-5.65201	1.58579e-08	3.65971e-07	NABP1	nucleic acid binding protein 1	ENSG00000173559.12_2
22846	158.865	3.2064	0.568091	5.64417	1.65977e-08	3.82439e-07	VASH1	vasohibin 1	ENSG00000071246.10_3
2152	3594.72	-3.50345	0.620892	-5.64262	1.67486e-08	3.85343e-07	F3	coagulation factor III, tissue factor	ENSG00000117525.13_2
127281	564.917	-2.15789	0.382503	-5.64151	1.68566e-08	3.87251e-07	FAM213B	peroxiredoxin like 2B	ENSG00000157870.14_3
22941	200.753	-2.74672	0.4876	-5.63313	1.76972e-08	4.05958e-07	SHANK2	SH3 and multiple ankyrin repeat domains 2	ENSG00000162105.18_4
9201	136.456	3.12724	0.555728	5.62728	1.8307e-08	4.19325e-07	DCLK1	doublecortin like kinase 1	ENSG00000133083.14_3
10036	1380.26	2.04085	0.363066	5.62115	1.89685e-08	4.33835e-07	CHAF1A	chromatin assembly factor 1 subunit A	ENSG00000167670.15_2
51547	1047.13	-1.29937	0.23119	-5.62037	1.90554e-08	4.35178e-07	SIRT7	sirtuin 7	ENSG00000187531.13_3
146909	614.246	4.38073	0.779786	5.61786	1.93335e-08	4.40878e-07	KIF18B	kinesin family member 18B	ENSG00000186185.13_2
153090	3133.03	-1.6102	0.286866	-5.61306	1.98782e-08	4.52632e-07	DAB2IP	DAB2 interacting protein	ENSG00000136848.16_3
2651	49.0689	-7.29276	1.30045	-5.60789	2.04813e-08	4.65679e-07	GCNT2	glucosaminyl (N-acetyl) transferase 2 (I blood group)	ENSG00000111846.17_5
7456	74.8819	5.67718	1.0126	5.60652	2.06438e-08	4.68684e-07	WIPF1	WAS/WASL interacting protein family member 1	ENSG00000115935.17_4
3695	126.489	-3.73189	0.667616	-5.58988	2.27229e-08	5.1513e-07	ITGB7	integrin subunit beta 7	ENSG00000139626.15_3
10124	963.605	1.63737	0.293037	5.5876	2.30232e-08	5.21174e-07	ARL4A	ADP ribosylation factor like GTPase 4A	ENSG00000122644.12_4
4522	4008.07	1.34203	0.240281	5.58524	2.3338e-08	5.27528e-07	MTHFD1	methylenetetrahydrofolate dehydrogenase, cyclohydrolase and formyltetrahydrofolate synthetase 1	ENSG00000100714.15_4
348995	1571.4	1.51734	0.271686	5.58492	2.33813e-08	5.27735e-07	NUP43	nucleoporin 43	ENSG00000120253.13_2
967	9487.86	-1.28547	0.230308	-5.58155	2.38391e-08	5.37284e-07	CD63	CD63 molecule	ENSG00000135404.11_2
5558	154.439	2.04627	0.36679	5.57885	2.42115e-08	5.44882e-07	PRIM2	DNA primase subunit 2	ENSG00000146143.17_3
219844	381.557	2.58096	0.46275	5.57744	2.44085e-08	5.48517e-07	HYLS1	HYLS1 centriolar and ciliogenesis associated	ENSG00000198331.10_2
9184	3748.02	1.37848	0.247249	5.57525	2.47176e-08	5.54657e-07	BUB3	BUB3 mitotic checkpoint protein	ENSG00000154473.17_2
27141	349.76	1.97407	0.354099	5.57491	2.4766e-08	5.54937e-07	CIDEB	cell death inducing DFFA like effector b	ENSG00000136305.11_2
55166	543.293	2.55289	0.457989	5.57414	2.48758e-08	5.56591e-07	CENPQ	centromere protein Q	ENSG00000031691.6_2
3017	307.992	-3.31654	0.595246	-5.57171	2.52245e-08	5.63579e-07	HIST1H2BD	H2B clustered histone 5	ENSG00000158373.8_3
59277	1003.57	-3.36962	0.604877	-5.57076	2.53637e-08	5.6587e-07	NTN4	netrin 4	ENSG00000074527.11_2
51474	8006.05	-2.68965	0.482901	-5.56977	2.5508e-08	5.67453e-07	LIMA1	LIM domain and actin binding 1	ENSG00000050405.13_3
814	76.7579	4.50395	0.808638	5.5698	2.55039e-08	5.67453e-07	CAMK4	calcium/calmodulin dependent protein kinase IV	ENSG00000152495.10_2
414149	35.7822	3.33409	0.598913	5.5669	2.59312e-08	5.76037e-07	ACBD7	acyl-CoA binding domain containing 7	ENSG00000176244.6_2
89891	1558.53	2.26761	0.407371	5.56644	2.59997e-08	5.76436e-07	WDR34	dynein 2 intermediate chain 2	ENSG00000119333.11_2
90417	1200.38	1.96512	0.35304	5.56628	2.60237e-08	5.76436e-07	KNSTRN	kinetochore localized astrin (SPAG5) binding protein	ENSG00000128944.13_4
134147	1419.99	3.90785	0.702147	5.56558	2.61287e-08	5.77935e-07	CMBL	carboxymethylenebutenolidase homolog	ENSG00000164237.8_2
1272	1094.93	-3.26292	0.586302	-5.56525	2.61778e-08	5.78192e-07	CNTN1	contactin 1	ENSG00000018236.14_5
57116	31.7861	3.40025	0.611012	5.56495	2.62233e-08	5.78371e-07	ZNF695	zinc finger protein 695	ENSG00000197472.14_3
64855	19220.7	-1.55281	0.279213	-5.56138	2.67646e-08	5.89469e-07	FAM129B	niban apoptosis regulator 2	ENSG00000136830.11_2
5028	237.965	-2.86339	0.514984	-5.56015	2.69536e-08	5.92787e-07	P2RY1	purinergic receptor P2Y1	ENSG00000169860.6_2
727	213.629	3.38248	0.608524	5.5585	2.72109e-08	5.97596e-07	C5	complement C5	ENSG00000106804.7_2
29902	224.392	3.06748	0.551984	5.55719	2.74159e-08	6.01245e-07	FAM216A	family with sequence similarity 216 member A	ENSG00000204856.11_2
51362	849.292	1.23646	0.222627	5.55398	2.79243e-08	6.11526e-07	CDC40	cell division cycle 40	ENSG00000168438.14_2
81565	1729.6	-1.44681	0.260767	-5.54828	2.88496e-08	6.30897e-07	NDEL1	nudE neurodevelopment protein 1 like 1	ENSG00000166579.15_4
1893	1507.28	-4.04771	0.729987	-5.5449	2.94116e-08	6.42279e-07	ECM1	extracellular matrix protein 1	ENSG00000143369.14_3
439921	2140.5	-2.20441	0.397918	-5.53986	3.02711e-08	6.59208e-07	MXRA7	matrix remodeling associated 7	ENSG00000182534.13_3
9957	183.178	-3.39049	0.612018	-5.53986	3.02722e-08	6.59208e-07	HS3ST1	heparan sulfate-glucosamine 3-sulfotransferase 1	ENSG00000002587.9_3
30845	290.231	-4.32063	0.780109	-5.5385	3.05074e-08	6.62465e-07	EHD3	EH domain containing 3	ENSG00000013016.15_3
8458	1020.2	1.2731	0.229855	5.53871	3.04702e-08	6.62465e-07	TTF2	transcription termination factor 2	ENSG00000116830.11_2
6048	1188.53	1.1415	0.206116	5.53816	3.05662e-08	6.62811e-07	RNF5	ring finger protein 5	ENSG00000204308.7_2
2303	76.7451	5.64856	1.02022	5.53661	3.08374e-08	6.67754e-07	FOXC2	forkhead box C2	ENSG00000176692.5_2
3420	2887.8	1.3223	0.238898	5.53499	3.11246e-08	6.73032e-07	IDH3B	isocitrate dehydrogenase (NAD(+)) 3 non-catalytic subunit beta	ENSG00000101365.20_3
3257	836.581	-1.91812	0.34657	-5.53458	3.1197e-08	6.73654e-07	HPS1	HPS1 biogenesis of lysosomal organelles complex 3 subunit 1	ENSG00000107521.18_4
163786	386.977	2.25956	0.40857	5.53042	3.19466e-08	6.88879e-07	SASS6	SAS-6 centriolar assembly protein	ENSG00000156876.9_3
7039	2734.87	-2.40513	0.434915	-5.5301	3.20049e-08	6.89176e-07	TGFA	transforming growth factor alpha	ENSG00000163235.15_3
954	1004.69	2.3246	0.420378	5.52978	3.20635e-08	6.89476e-07	ENTPD2	ectonucleoside triphosphate diphosphohydrolase 2	ENSG00000054179.11_3
57622	43.7097	3.69671	0.668574	5.52925	3.21605e-08	6.90603e-07	LRFN1	leucine rich repeat and fibronectin type III domain containing 1	ENSG00000128011.4_3
9037	39.9279	-5.70481	1.03206	-5.52761	3.24628e-08	6.96127e-07	SEMA5A	semaphorin 5A	ENSG00000112902.11_3
9263	3195.3	-1.51313	0.273804	-5.52633	3.26992e-08	7.00225e-07	STK17A	serine/threonine kinase 17a	ENSG00000164543.5_2
166824	423.888	-3.6669	0.664212	-5.52069	3.3768e-08	7.22112e-07	RASSF6	Ras association domain family member 6	ENSG00000169435.13_3
55359	61.0032	-4.06255	0.736182	-5.51841	3.4209e-08	7.30532e-07	STYK1	serine/threonine/tyrosine kinase 1	ENSG00000060140.8_3
10293	331.525	2.45406	0.444897	5.51602	3.46756e-08	7.39474e-07	TRAIP	TRAF interacting protein	ENSG00000183763.8_2
7058	1656.24	-4.36613	0.791708	-5.51482	3.49133e-08	7.43519e-07	THBS2	thrombospondin 2	ENSG00000186340.14_3
116844	115.079	-3.43992	0.624206	-5.51088	3.57045e-08	7.59323e-07	LRG1	leucine rich alpha-2-glycoprotein 1	ENSG00000171236.9_3
440044	67.3453	-3.85194	0.699277	-5.50846	3.6199e-08	7.68781e-07	AP003068.22	solute carrier family 22 member 20, pseudogene	ENSG00000197847.12_4
260293	486.254	3.18853	0.578911	5.50781	3.63325e-08	7.70558e-07	CYP4X1	cytochrome P450 family 4 subfamily X member 1	ENSG00000186377.7_2
65981	1452.38	-1.76066	0.319845	-5.50473	3.69738e-08	7.82013e-07	CAPRIN2	caprin family member 2	ENSG00000110888.17_4
83473	69.7026	3.11938	0.566657	5.50489	3.69402e-08	7.82013e-07	KATNAL2	katanin catalytic subunit A1 like 2	ENSG00000167216.16_5
23158	747.948	-1.97956	0.359957	-5.49942	3.81044e-08	8.04825e-07	TBC1D9	TBC1 domain family member 9	ENSG00000109436.7_3
399979	1504.93	-1.79586	0.32669	-5.49712	3.86037e-08	8.14258e-07	SNX19	sorting nexin 19	ENSG00000120451.10_2
51087	1580.27	4.35046	0.792176	5.49178	3.97904e-08	8.38146e-07	YBX2	Y-box binding protein 2	ENSG00000006047.12_2
2707	3097.85	-1.82649	0.33268	-5.49022	4.01432e-08	8.4233e-07	GJB3	gap junction protein beta 3	ENSG00000188910.7_2
51458	21448	-3.88114	0.706924	-5.49018	4.01525e-08	8.4233e-07	RHCG	Rh family C glycoprotein	ENSG00000140519.12_2
7102	41.1045	-6.5531	1.19352	-5.49059	4.00604e-08	8.4233e-07	TSPAN7	tetraspanin 7	ENSG00000156298.12_3
55917	841.187	-1.40595	0.256199	-5.48772	4.07148e-08	8.5297e-07	CTTNBP2NL	CTTNBP2 N-terminal like	ENSG00000143079.14_3
7436	919.886	-1.52018	0.27711	-5.48582	4.1156e-08	8.61046e-07	VLDLR	very low density lipoprotein receptor	ENSG00000147852.15_2
9656	2476.44	2.48352	0.453441	5.47705	4.32464e-08	9.03557e-07	MDC1	mediator of DNA damage checkpoint 1	ENSG00000137337.14_3
5916	2439.15	-1.51755	0.277197	-5.47463	4.38418e-08	9.14762e-07	RARG	retinoic acid receptor gamma	ENSG00000172819.16_4
10243	648.806	1.31305	0.240125	5.46818	4.5467e-08	9.47393e-07	GPHN	gephyrin	ENSG00000171723.15_3
4323	6877.73	-1.797	0.32874	-5.46631	4.59492e-08	9.56151e-07	MMP14	matrix metallopeptidase 14	ENSG00000157227.12_2
79836	59.1119	2.85821	0.522956	5.4655	4.61612e-08	9.59271e-07	LONRF3	LON peptidase N-terminal domain and ring finger 3	ENSG00000175556.16_2
25788	85.7839	2.85783	0.522929	5.46504	4.62797e-08	9.60444e-07	RAD54B	RAD54 homolog B	ENSG00000197275.13_3
113	328.336	-2.49401	0.456378	-5.46479	4.63448e-08	9.60505e-07	ADCY7	adenylate cyclase 7	ENSG00000121281.12_3
84986	732.384	2.5509	0.467574	5.45561	4.8806e-08	1.01016e-06	ARHGAP19	Rho GTPase activating protein 19	ENSG00000213390.10_4
51148	1175.42	-2.50963	0.460133	-5.45413	4.92132e-08	1.01723e-06	CERCAM	cerebral endothelial cell adhesion molecule	ENSG00000167123.18_5
145773	91.3723	3.29092	0.604406	5.44488	5.18409e-08	1.07011e-06	FAM81A	family with sequence similarity 81 member A	ENSG00000157470.11_3
112935969	268.984	2.67272	0.490936	5.44413	5.20584e-08	1.07317e-06	RP11-59D5__B.2	S-phase cancer associated transcript 8	ENSG00000236345.1_4
26061	549.617	1.48048	0.271969	5.44355	5.2229e-08	1.07525e-06	HACL1	2-hydroxyacyl-CoA lyase 1	ENSG00000131373.14_2
7798	3194.18	-1.66788	0.306512	-5.44148	5.28411e-08	1.0864e-06	LUZP1	leucine zipper protein 1	ENSG00000169641.13_4
1836	671.453	2.60134	0.478149	5.44045	5.3146e-08	1.09091e-06	SLC26A2	solute carrier family 26 member 2	ENSG00000155850.7_2
8837	2750.75	-1.87525	0.344699	-5.44027	5.32011e-08	1.09091e-06	CFLAR	CASP8 and FADD like apoptosis regulator	ENSG00000003402.19_3
56938	3359.75	-2.08921	0.384057	-5.43985	5.33257e-08	1.09201e-06	ARNTL2	aryl hydrocarbon receptor nuclear translocator like 2	ENSG00000029153.14_4
6839	470.565	1.98686	0.365277	5.43931	5.34883e-08	1.09389e-06	SUV39H1	suppressor of variegation 3-9 homolog 1	ENSG00000101945.16_2
64172	297.416	1.35496	0.249205	5.43712	5.41477e-08	1.10591e-06	OSGEPL1	O-sialoglycoprotein endopeptidase like 1	ENSG00000128694.11_2
5358	7928.94	-1.93249	0.355663	-5.43348	5.52653e-08	1.12725e-06	PLS3	plastin 3	ENSG00000102024.17_3
127534	906.332	-3.92743	0.722982	-5.43227	5.56422e-08	1.13258e-06	GJB4	gap junction protein beta 4	ENSG00000189433.5_2
8527	1195.73	2.59469	0.477653	5.43217	5.56732e-08	1.13258e-06	DGKD	diacylglycerol kinase delta	ENSG00000077044.10_3
10749	8036.93	-1.852	0.340985	-5.43131	5.59408e-08	1.13653e-06	KIF1C	kinesin family member 1C	ENSG00000129250.11_2
10900	199.975	-3.67126	0.67638	-5.42781	5.70508e-08	1.15756e-06	RUNDC3A	RUN domain containing 3A	ENSG00000108309.13_3
3087	86.1883	3.41037	0.62878	5.42379	5.83477e-08	1.18233e-06	HHEX	hematopoietically expressed homeobox	ENSG00000152804.10_2
3732	5220.64	-2.28563	0.421528	-5.42225	5.88534e-08	1.19101e-06	CD82	CD82 molecule	ENSG00000085117.11_3
374383	165.085	2.84425	0.524641	5.42134	5.91548e-08	1.19555e-06	NCR3LG1	natural killer cell cytotoxicity receptor 3 ligand 1	ENSG00000188211.8_2
23204	4661.66	1.67322	0.308738	5.41956	5.97465e-08	1.20593e-06	ARL6IP1	ADP ribosylation factor like GTPase 6 interacting protein 1	ENSG00000170540.14_3
6672	703.434	-1.71459	0.316434	-5.41847	6.01127e-08	1.21174e-06	SP100	SP100 nuclear antigen	ENSG00000067066.16_3
2039	353.746	-2.30859	0.426449	-5.41352	6.17985e-08	1.2441e-06	DMTN	dematin actin binding protein	ENSG00000158856.18_4
93323	354.799	1.59716	0.295609	5.40293	6.55604e-08	1.31811e-06	HAUS8	HAUS augmin like complex subunit 8	ENSG00000131351.14_2
56994	835.215	2.09848	0.388597	5.40014	6.65901e-08	1.33708e-06	CHPT1	choline phosphotransferase 1	ENSG00000111666.10_4
284071	66.3043	6.17253	1.14417	5.39475	6.86184e-08	1.37602e-06	MEIOC	meiosis specific with coiled-coil domain	ENSG00000180336.17_5
25886	454.62	2.36774	0.438965	5.39392	6.89386e-08	1.38065e-06	POC1A	POC1 centriolar protein A	ENSG00000164087.7_4
7517	628.397	2.04283	0.37877	5.39333	6.91644e-08	1.38338e-06	XRCC3	X-ray repair cross complementing 3	ENSG00000126215.13_2
901	2113.87	-1.97334	0.366228	-5.38827	7.114e-08	1.42105e-06	CCNG2	cyclin G2	ENSG00000138764.14_3
149951	156.551	-2.13279	0.395913	-5.387	7.16441e-08	1.42913e-06	COMMD7	COMM domain containing 7	ENSG00000149600.11_3
83931	847.523	-1.47978	0.274705	-5.38679	7.17291e-08	1.42913e-06	STK40	serine/threonine kinase 40	ENSG00000196182.10_3
91461	55.5793	5.64461	1.04878	5.38205	7.36419e-08	1.46535e-06	PKDCC	protein kinase domain containing, cytoplasmic	ENSG00000162878.12_2
900	4619.72	1.28788	0.239403	5.37957	7.46634e-08	1.48377e-06	CCNG1	cyclin G1	ENSG00000113328.18_2
23306	1785.13	2.42189	0.450485	5.37618	7.60827e-08	1.5081e-06	TMEM194A	nuclear envelope integral membrane protein 1	ENSG00000166881.9_4
8520	1645.73	1.42364	0.264795	5.37638	7.59979e-08	1.5081e-06	HAT1	histone acetyltransferase 1	ENSG00000128708.12_2
79172	518.62	2.25745	0.419949	5.37553	7.63593e-08	1.51164e-06	CENPO	centromere protein O	ENSG00000138092.10_3
6926	234.398	-2.44412	0.454745	-5.37471	7.67077e-08	1.51466e-06	TBX3	T-box transcription factor 3	ENSG00000135111.15_4
84722	551.558	2.53771	0.472141	5.3749	7.66253e-08	1.51466e-06	PSRC1	proline and serine rich coiled-coil 1	ENSG00000134222.16_4
1259	138.778	-4.57053	0.850654	-5.37296	7.7454e-08	1.52744e-06	CNGA1	cyclic nucleotide gated channel subunit alpha 1	ENSG00000198515.13_2
642402	87.2755	-2.09502	0.390194	-5.36918	7.90956e-08	1.55783e-06	GOLGA6L5	golgin A6 family like 17, pseudogene	ENSG00000230373.8_3
3730	83.1749	-5.35082	0.996988	-5.36698	8.00647e-08	1.57491e-06	ANOS1	anosmin 1	ENSG00000011201.11_3
84280	1219.55	-1.45031	0.270352	-5.36451	8.11701e-08	1.59463e-06	BTBD10	BTB domain containing 10	ENSG00000148925.10_4
22996	142.441	-3.82271	0.712756	-5.36328	8.17249e-08	1.60349e-06	TTC39A	tetratricopeptide repeat domain 39A	ENSG00000085831.15_4
30061	96.0193	-4.08532	0.762345	-5.35889	8.37371e-08	1.64089e-06	SLC40A1	solute carrier family 40 member 1	ENSG00000138449.10_3
643854	79.9582	-3.77728	0.704896	-5.35864	8.38526e-08	1.64107e-06	CTAGE9	CTAGE family member 9	ENSG00000236761.5_3
4478	12608.5	-1.71446	0.320445	-5.35025	8.78321e-08	1.71678e-06	MSN	moesin	ENSG00000147065.16_3
27085	221.018	2.11978	0.39622	5.35002	8.79451e-08	1.71682e-06	MTBP	MDM2 binding protein	ENSG00000172167.7_3
3329	17363.6	1.49375	0.279267	5.34881	8.85352e-08	1.72616e-06	HSPD1	heat shock protein family D (Hsp60) member 1	ENSG00000144381.16_3
2760	5346.94	-2.37894	0.444973	-5.34627	8.97862e-08	1.74834e-06	GM2A	GM2 ganglioside activator	ENSG00000196743.8_3
3831	998.745	-1.29859	0.242921	-5.34575	9.00436e-08	1.75115e-06	KLC1	kinesin light chain 1	ENSG00000126214.21_4
286827	335.997	2.39976	0.449289	5.34123	9.23168e-08	1.7931e-06	TRIM59	tripartite motif containing 59	ENSG00000213186.7_3
10606	5582.57	1.3009	0.243653	5.33916	9.33763e-08	1.80914e-06	PAICS	phosphoribosylaminoimidazole carboxylase and phosphoribosylaminoimidazolesuccinocarboxamide synthase	ENSG00000128050.8_2
29118	42.4549	6.78803	1.27134	5.33928	9.33175e-08	1.80914e-06	DDX25	DEAD-box helicase 25	ENSG00000109832.13_3
5889	346.772	1.40089	0.262407	5.33861	9.36642e-08	1.81244e-06	RAD51C	RAD51 paralog C	ENSG00000108384.14_3
8398	260.292	1.6554	0.310133	5.33771	9.41297e-08	1.8169e-06	PLA2G6	phospholipase A2 group VI	ENSG00000184381.18_3
91624	47.2676	-5.32459	0.997522	-5.33782	9.40695e-08	1.8169e-06	NEXN	nexilin F-actin binding protein	ENSG00000162614.18_4
6281	15836.4	-1.64284	0.307823	-5.33695	9.45206e-08	1.8199e-06	S100A10	S100 calcium binding protein A10	ENSG00000197747.8_2
9605	416.985	-1.9276	0.36117	-5.3371	9.44433e-08	1.8199e-06	VPS9D1	VPS9 domain containing 1	ENSG00000075399.13_5
54504	153.609	5.29899	0.993379	5.3343	9.59117e-08	1.84439e-06	CPVL	carboxypeptidase vitellogenic like	ENSG00000106066.14_3
2200	79.1786	4.06447	0.762155	5.33287	9.66724e-08	1.85671e-06	FBN1	fibrillin 1	ENSG00000166147.13_3
57697	320.687	2.0585	0.386459	5.32655	1.00093e-07	1.92003e-06	FANCM	FA complementation group M	ENSG00000187790.10_4
5797	1145.88	-1.97031	0.369921	-5.32632	1.00225e-07	1.92016e-06	PTPRM	protein tyrosine phosphatase receptor type M	ENSG00000173482.16_4
100505881	65.7907	-3.3993	0.638288	-5.32565	1.00591e-07	1.92241e-06	AC004945.2	MAGI2 antisense RNA 3	ENSG00000234456.7_3
55835	767.426	2.44746	0.459547	5.32581	1.00506e-07	1.92241e-06	CENPJ	centromere protein J	ENSG00000151849.14_2
3670	35.2266	-5.51459	1.0359	-5.32348	1.01799e-07	1.9407e-06	ISL1	ISL LIM homeobox 1	ENSG00000016082.14_2
6117	3769.42	1.09409	0.205518	5.32357	1.01749e-07	1.9407e-06	RPA1	replication protein A1	ENSG00000132383.11_2
10212	1975.47	1.62093	0.304563	5.32215	1.02548e-07	1.95258e-06	DDX39A	DExD-box helicase 39A	ENSG00000123136.14_2
221184	665.206	1.84029	0.345892	5.3204	1.03538e-07	1.96849e-06	CPNE2	copine 2	ENSG00000140848.16_3
399687	3380.4	-1.12692	0.211819	-5.32023	1.03638e-07	1.96849e-06	MYO18A	myosin XVIIIA	ENSG00000196535.15_4
9631	1815	1.98047	0.372357	5.31873	1.04494e-07	1.9823e-06	NUP155	nucleoporin 155	ENSG00000113569.15_2
89894	154.263	1.56217	0.293797	5.31719	1.05382e-07	1.99671e-06	TMEM116	transmembrane protein 116	ENSG00000198270.12_5
115650	38.2158	3.34915	0.630001	5.31611	1.0601e-07	2.00614e-06	TNFRSF13C	TNF receptor superfamily member 13C	ENSG00000159958.6_3
1849	3439.04	-1.86899	0.351887	-5.31135	1.08815e-07	2.05672e-06	DUSP7	dual specificity phosphatase 7	ENSG00000164086.9_3
64411	589.268	1.78965	0.337041	5.30988	1.09698e-07	2.07086e-06	ARAP3	ArfGAP with RhoGAP domain, ankyrin repeat and PH domain 3	ENSG00000120318.15_2
3655	12692	-1.23673	0.232949	-5.30901	1.10222e-07	2.07823e-06	ITGA6	integrin subunit alpha 6	ENSG00000091409.14_4
27286	1521.82	-4.03769	0.761373	-5.30316	1.13813e-07	2.14331e-06	SRPX2	sushi repeat containing protein X-linked 2	ENSG00000102359.6_2
9918	5158.14	2.61504	0.493224	5.30194	1.14579e-07	2.15512e-06	NCAPD2	non-SMC condensin I complex subunit D2	ENSG00000010292.12_3
4897	151.473	-4.36803	0.824066	-5.30059	1.15429e-07	2.16846e-06	NRCAM	neuronal cell adhesion molecule	ENSG00000091129.19_4
6374	337.077	-7.92259	1.49535	-5.29814	1.16991e-07	2.19515e-06	CXCL5	C-X-C motif chemokine ligand 5	ENSG00000163735.6_2
23594	565.59	2.21674	0.418483	5.29709	1.17664e-07	2.20509e-06	ORC6	origin recognition complex subunit 6	ENSG00000091651.8_3
6525	3912.44	-1.7849	0.336984	-5.29668	1.17925e-07	2.20731e-06	SMTN	smoothelin	ENSG00000183963.18_4
91057	561.828	1.84456	0.348385	5.29461	1.1927e-07	2.22978e-06	CCDC34	coiled-coil domain containing 34	ENSG00000109881.16_4
347240	204.344	2.50421	0.473008	5.29422	1.19525e-07	2.23185e-06	KIF24	kinesin family member 24	ENSG00000186638.16_3
2030	1208.3	2.04502	0.386406	5.29241	1.20716e-07	2.25137e-06	SLC29A1	solute carrier family 29 member 1 (Augustine blood group)	ENSG00000112759.17_3
105369848	27.1388	-6.72543	1.27142	-5.28968	1.2253e-07	2.28245e-06	RP11-54A9.1	lncRNA osteogenesis associated	ENSG00000257219.5_4
79733	264.985	3.71887	0.703337	5.28746	1.24024e-07	2.30751e-06	E2F8	E2F transcription factor 8	ENSG00000129173.12_2
5885	7070.85	1.76119	0.333235	5.28514	1.25608e-07	2.33417e-06	RAD21	RAD21 cohesin complex component	ENSG00000164754.14_3
646962	37.6794	8.04639	1.52351	5.28146	1.28157e-07	2.37582e-06	HRCT1	histidine rich carboxyl terminus 1	ENSG00000196196.2_2
93081	300.786	1.40978	0.266924	5.28158	1.28073e-07	2.37582e-06	TEX30	testis expressed 30	ENSG00000151287.16_2
3726	4937.13	-1.63299	0.309346	-5.27886	1.29993e-07	2.40698e-06	JUNB	JunB proto-oncogene, AP-1 transcription factor subunit	ENSG00000171223.5_2
3881	21.7709	-7.17733	1.35986	-5.27797	1.30621e-07	2.4157e-06	KRT31	keratin 31	ENSG00000094796.4_2
92610	294.124	1.74986	0.3317	5.27541	1.32457e-07	2.44674e-06	TIFA	TRAF interacting protein with forkhead associated domain	ENSG00000145365.10_2
284613	420.299	-1.33042	0.252252	-5.27417	1.33361e-07	2.4605e-06	CYB561D1	cytochrome b561 family member D1	ENSG00000174151.14_5
23125	1375.2	-1.14171	0.216706	-5.26848	1.37556e-07	2.53487e-06	CAMTA2	calmodulin binding transcription activator 2	ENSG00000108509.20_4
2896	12809.5	-1.79903	0.341625	-5.2661	1.39355e-07	2.56496e-06	GRN	granulin precursor	ENSG00000030582.17_3
165055	201.994	1.97424	0.375115	5.26302	1.4171e-07	2.60225e-06	CCDC138	coiled-coil domain containing 138	ENSG00000163006.11_5
51440	88.4626	7.14295	1.3572	5.26301	1.41718e-07	2.60225e-06	HPCAL4	hippocalcin like 4	ENSG00000116983.12_2
6482	1335.86	-1.83904	0.349481	-5.2622	1.42344e-07	2.61065e-06	ST3GAL1	ST3 beta-galactoside alpha-2,3-sialyltransferase 1	ENSG00000008513.14_4
9635	3525.42	-4.06613	0.7734	-5.25747	1.46048e-07	2.67541e-06	CLCA2	chloride channel accessory 2	ENSG00000137975.7_2
127544	1533.13	-1.21709	0.231615	-5.25479	1.48191e-07	2.71145e-06	RNF19B	ring finger protein 19B	ENSG00000116514.16_3
22884	648.513	-1.38406	0.263432	-5.25395	1.48872e-07	2.72069e-06	WDR37	WD repeat domain 37	ENSG00000047056.14_2
149473	211.258	-1.94476	0.370167	-5.25373	1.49053e-07	2.72078e-06	CCDC24	coiled-coil domain containing 24	ENSG00000159214.12_3
9424	2629.95	-2.79887	0.532915	-5.25201	1.5045e-07	2.74305e-06	KCNK6	potassium two pore domain channel subfamily K member 6	ENSG00000099337.4_2
5424	1964.36	2.13394	0.406926	5.24405	1.57086e-07	2.86066e-06	POLD1	DNA polymerase delta 1, catalytic subunit	ENSG00000062822.13_4
9564	3146.26	-1.34085	0.255706	-5.24371	1.57376e-07	2.86258e-06	BCAR1	BCAR1 scaffold protein, Cas family member	ENSG00000050820.16_5
10342	2970.7	-1.18604	0.226349	-5.23987	1.60687e-07	2.91936e-06	TFG	trafficking from ER to golgi regulator	ENSG00000114354.13_4
80071	152.144	1.93762	0.36991	5.23808	1.62256e-07	2.9444e-06	CCDC15	coiled-coil domain containing 15	ENSG00000149548.14_2
597	43.6982	-6.43152	1.22886	-5.23374	1.66116e-07	3.01093e-06	BCL2A1	BCL2 related protein A1	ENSG00000140379.7_2
29785	211.555	-3.60078	0.688291	-5.23148	1.68163e-07	3.04445e-06	CYP2S1	cytochrome P450 family 2 subfamily S member 1	ENSG00000167600.13_2
345643	38.5015	3.92773	0.750899	5.23071	1.68859e-07	3.05348e-06	MCIDAS	multiciliate differentiation and DNA synthesis associated cell cycle protein	ENSG00000234602.7_2
8801	2093.98	1.29854	0.24832	5.22928	1.70171e-07	3.07362e-06	SUCLG2	succinate-CoA ligase GDP-forming subunit beta	ENSG00000172340.14_4
84733	273.294	2.62174	0.502106	5.22149	1.77493e-07	3.20213e-06	CBX2	chromobox 2	ENSG00000173894.10_2
284207	549.024	-1.75054	0.335296	-5.22089	1.78066e-07	3.20873e-06	METRNL	meteorin like, glial cell differentiation regulator	ENSG00000176845.12_3
57094	26.5014	-8.58622	1.64707	-5.21301	1.858e-07	3.34418e-06	CPA6	carboxypeptidase A6	ENSG00000165078.12_2
26056	1988.17	-1.44694	0.27762	-5.21195	1.86871e-07	3.35954e-06	RAB11FIP5	RAB11 family interacting protein 5	ENSG00000135631.16_3
55299	1147.26	1.42127	0.272722	5.21142	1.874e-07	3.36514e-06	BRIX1	biogenesis of ribosomes BRX1	ENSG00000113460.12_2
170850	26.9203	4.8062	0.922308	5.21105	1.87772e-07	3.36791e-06	KCNG3	potassium voltage-gated channel modifier subfamily G member 3	ENSG00000171126.7_4
84898	160.953	-3.6897	0.70817	-5.21019	1.88649e-07	3.37973e-06	PLXDC2	plexin domain containing 2	ENSG00000120594.16_2
90019	789.089	6.84272	1.31401	5.20752	1.91383e-07	3.42473e-06	SYT8	synaptotagmin 8	ENSG00000149043.16_3
145508	331.731	1.85982	0.357236	5.20614	1.92805e-07	3.4462e-06	C14orf145	centrosomal protein 128	ENSG00000100629.16_4
5553	29.4985	8.00655	1.53885	5.20296	1.96142e-07	3.50178e-06	PRG2	proteoglycan 2, pro eosinophil major basic protein	ENSG00000186652.9_4
3613	1518.07	1.4151	0.272099	5.20066	1.98582e-07	3.53719e-06	IMPA2	inositol monophosphatase 2	ENSG00000141401.11_2
9542	56.3844	2.75951	0.530596	5.20077	1.98467e-07	3.53719e-06	NRG2	neuregulin 2	ENSG00000158458.19_3
3373	428.304	-2.93981	0.565568	-5.19798	2.01467e-07	3.58445e-06	HYAL1	hyaluronidase 1	ENSG00000114378.16_2
55191	1656.54	-1.86696	0.359323	-5.19578	2.03867e-07	3.62298e-06	NADSYN1	NAD synthetase 1	ENSG00000172890.12_4
8630	21.2682	5.09544	0.980853	5.19491	2.0482e-07	3.63574e-06	HSD17B6	hydroxysteroid 17-beta dehydrogenase 6	ENSG00000025423.11_3
27316	4201.68	1.41403	0.27231	5.19271	2.0725e-07	3.67464e-06	RBMX	RNA binding motif protein X-linked	ENSG00000147274.14_2
440829	21.258	7.61141	1.46612	5.19154	2.08563e-07	3.69369e-06	SHISA8	shisa family member 8	ENSG00000234965.2_2
60386	304.493	1.54183	0.297016	5.19108	2.09074e-07	3.69461e-06	SLC25A19	solute carrier family 25 member 19	ENSG00000125454.11_3
8915	644.966	-1.46074	0.281394	-5.19107	2.09093e-07	3.69461e-06	BCL10	BCL10 immune signaling adaptor	ENSG00000142867.12_2
9454	758.803	-1.4583	0.280968	-5.19027	2.09987e-07	3.70618e-06	HOMER3	homer scaffold protein 3	ENSG00000051128.18_4
118	3593.89	-1.01448	0.195507	-5.18899	2.11433e-07	3.71896e-06	ADD1	adducin 1	ENSG00000087274.16_4
727936	86.1299	3.08492	0.59449	5.1892	2.11205e-07	3.71896e-06	GXYLT2	glucoside xylosyltransferase 2	ENSG00000172986.12_3
81031	185.587	-3.75557	0.723735	-5.18916	2.11246e-07	3.71896e-06	SLC2A10	solute carrier family 2 member 10	ENSG00000197496.5_2
5339	41782.9	-1.60902	0.310416	-5.18344	2.17835e-07	3.82721e-06	PLEC	plectin	ENSG00000178209.14_5
55787	1092.34	1.18321	0.228313	5.18241	2.19041e-07	3.84403e-06	TXLNG	taxilin gamma	ENSG00000086712.12_3
25851	545.088	-2.0325	0.392334	-5.18055	2.21237e-07	3.87818e-06	TECPR1	tectonin beta-propeller repeat containing 1	ENSG00000205356.9_3
102724279	47.1909	-8.52485	1.64711	-5.17563	2.27144e-07	3.9772e-06	AC004791.2	C-type lectin domain family 4 member O	ENSG00000267453.7_3
79960	549.6	2.25538	0.435836	5.17483	2.28116e-07	3.98972e-06	JADE1	jade family PHD finger 1	ENSG00000077684.15_3
78995	311.264	2.38344	0.460629	5.17432	2.28738e-07	3.99607e-06	C17orf53	homologous recombination factor with OB-fold	ENSG00000125319.14_2
7582	489.404	1.96562	0.379905	5.17398	2.29161e-07	3.99894e-06	ZNF33B	zinc finger protein 33B	ENSG00000196693.14_2
493812	276.642	1.78075	0.34427	5.17254	2.30939e-07	4.02088e-06	HCG11	HLA complex group 11	ENSG00000228223.3_4
64764	964.686	-1.43371	0.277174	-5.1726	2.3086e-07	4.02088e-06	CREB3L2	cAMP responsive element binding protein 3 like 2	ENSG00000182158.14_2
29948	308.559	-2.54661	0.49251	-5.17068	2.33246e-07	4.05648e-06	OSGIN1	oxidative stress induced growth inhibitor 1	ENSG00000140961.12_3
343099	296.272	2.37945	0.460776	5.16401	2.41713e-07	4.19902e-06	CCDC18	coiled-coil domain containing 18	ENSG00000122483.17_3
3486	317.95	-4.29884	0.832954	-5.16096	2.4569e-07	4.26331e-06	IGFBP3	insulin like growth factor binding protein 3	ENSG00000146674.14_4
3843	7879.35	1.49087	0.28914	5.15621	2.52002e-07	4.36794e-06	IPO5	importin 5	ENSG00000065150.18_3
114788	20.9621	-4.23046	0.821084	-5.15229	2.57328e-07	4.45525e-06	CSMD3	CUB and Sushi multiple domains 3	ENSG00000164796.17_3
79155	1192.67	-1.27286	0.247157	-5.15001	2.60475e-07	4.50471e-06	TNIP2	TNFAIP3 interacting protein 2	ENSG00000168884.14_4
116444	115.65	-4.26083	0.827655	-5.14807	2.63175e-07	4.54632e-06	GRIN3B	glutamate ionotropic receptor NMDA type subunit 3B	ENSG00000116032.5_2
10683	98.5838	2.73085	0.530885	5.14396	2.69007e-07	4.64187e-06	DLL3	delta like canonical Notch ligand 3	ENSG00000090932.10_2
84456	273.353	-1.46697	0.285204	-5.14358	2.69549e-07	4.64603e-06	L3MBTL3	L3MBTL histone methyl-lysine binding protein 3	ENSG00000198945.7_2
124583	2358.36	-1.30096	0.253268	-5.13668	2.79634e-07	4.81451e-06	CANT1	calcium activated nucleotidase 1	ENSG00000171302.16_3
23468	3229.15	1.3586	0.264514	5.1362	2.80349e-07	4.82144e-06	CBX5	chromobox 5	ENSG00000094916.15_4
389668	148.685	3.17958	0.619669	5.1311	2.88056e-07	4.94848e-06	XKR9	XK related 9	ENSG00000221947.7_3
7884	2600.45	1.25154	0.244042	5.12837	2.92265e-07	5.01522e-06	SLBP	stem-loop binding protein	ENSG00000163950.12_3
2004	2195.3	-1.91797	0.374299	-5.12415	2.98879e-07	5.12302e-06	ELK3	ETS transcription factor ELK3	ENSG00000111145.7_3
311	6587.89	-1.57259	0.306941	-5.12342	3.00038e-07	5.13719e-06	ANXA11	annexin A11	ENSG00000122359.17_3
79905	159.803	-1.82517	0.356322	-5.12225	3.01917e-07	5.16365e-06	TMC7	transmembrane channel like 7	ENSG00000170537.12_3
7516	211.944	3.02382	0.590377	5.12186	3.02542e-07	5.16863e-06	XRCC2	X-ray repair cross complementing 2	ENSG00000196584.2_2
728116	38.1893	6.08449	1.18843	5.11977	3.0591e-07	5.2204e-06	ZBTB8B	zinc finger and BTB domain containing 8B	ENSG00000273274.1_3
6939	24.104	7.39683	1.44492	5.1192	3.06837e-07	5.23044e-06	TCF15	transcription factor 15	ENSG00000125878.6_3
11259	60.2826	-2.906	0.568025	-5.11597	3.12137e-07	5.31492e-06	FILIP1L	filamin A interacting protein 1 like	ENSG00000168386.18_4
80320	378.163	-3.30066	0.645626	-5.11233	3.18208e-07	5.41234e-06	SP6	Sp6 transcription factor	ENSG00000189120.4_2
84804	275.538	-1.61799	0.316697	-5.10896	3.23939e-07	5.50376e-06	MFSD9	major facilitator superfamily domain containing 9	ENSG00000135953.10_2
10103	3474.74	-2.84517	0.557107	-5.10705	3.27236e-07	5.55366e-06	TSPAN1	tetraspanin 1	ENSG00000117472.9_2
5198	854.418	2.54403	0.498514	5.10323	3.33896e-07	5.66049e-06	PFAS	phosphoribosylformylglycinamidine synthase	ENSG00000178921.13_5
6990	1014.03	-2.09156	0.409936	-5.10216	3.35798e-07	5.68651e-06	DYNLT3	dynein light chain Tctex-type 3	ENSG00000165169.10_2
55789	597.206	1.85224	0.363157	5.1004	3.38941e-07	5.73344e-06	DEPDC1B	DEP domain containing 1B	ENSG00000035499.12_2
1001	6779.71	-2.15692	0.423018	-5.09888	3.41672e-07	5.77332e-06	CDH3	cadherin 3	ENSG00000062038.13_3
22891	62.917	-5.10626	1.00194	-5.09635	3.4626e-07	5.84446e-06	ZNF365	zinc finger protein 365	ENSG00000138311.15_3
55808	264.557	-5.2567	1.033	-5.0888	3.60345e-07	6.06895e-06	ST6GALNAC1	ST6 N-acetylgalactosaminide alpha-2,6-sialyltransferase 1	ENSG00000070526.14_3
79939	1748.18	-0.8886	0.174613	-5.08895	3.60042e-07	6.06895e-06	SLC35E1	solute carrier family 35 member E1	ENSG00000127526.14_2
899	771.081	2.75066	0.54062	5.08798	3.61904e-07	6.08857e-06	CCNF	cyclin F	ENSG00000162063.12_3
351	28392.8	-1.29443	0.254432	-5.08755	3.62717e-07	6.09562e-06	APP	amyloid beta precursor protein	ENSG00000142192.20_4
81611	1708.39	1.61105	0.316782	5.08566	3.66348e-07	6.14995e-06	ANP32E	acidic nuclear phosphoprotein 32 family member E	ENSG00000143401.14_4
23400	2726.26	-1.77263	0.348729	-5.08312	3.71284e-07	6.22605e-06	ATP13A2	ATPase cation transporting 13A2	ENSG00000159363.17_3
6950	10165.1	1.12306	0.221006	5.08158	3.74305e-07	6.26991e-06	TCP1	t-complex 1	ENSG00000120438.11_3
388011	25.0901	-5.88064	1.15762	-5.07992	3.77591e-07	6.31811e-06	C14orf64	long intergenic non-protein coding RNA 1550	ENSG00000246223.8_3
114879	700.254	1.74629	0.343799	5.07938	3.78666e-07	6.32924e-06	OSBPL5	oxysterol binding protein like 5	ENSG00000021762.19_3
353145	19.0495	-8.2433	1.62357	-5.07726	3.82919e-07	6.39342e-06	LCE3E	late cornified envelope 3E	ENSG00000185966.3_2
6542	923.036	2.98436	0.587997	5.07546	3.86555e-07	6.44717e-06	SLC7A2	solute carrier family 7 member 2	ENSG00000003989.17_4
375790	11694.4	-1.60702	0.316696	-5.07434	3.88846e-07	6.47839e-06	AGRN	agrin	ENSG00000188157.14_4
1613	1538.62	-1.35335	0.266776	-5.07299	3.91607e-07	6.51738e-06	DAPK3	death associated protein kinase 3	ENSG00000167657.13_3
2706	8503.41	-3.09835	0.610884	-5.07192	3.93828e-07	6.54729e-06	GJB2	gap junction protein beta 2	ENSG00000165474.6_3
83401	45.8618	2.48268	0.489796	5.06881	4.00318e-07	6.64803e-06	ELOVL3	ELOVL fatty acid elongase 3	ENSG00000119915.4_2
7355	833.735	-1.33474	0.263422	-5.06693	4.04289e-07	6.70677e-06	SLC35A2	solute carrier family 35 member A2	ENSG00000102100.15_4
80179	2339.51	1.41674	0.279664	5.06586	4.06563e-07	6.73727e-06	MYO19	myosin XIX	ENSG00000278259.4_2
218	480.044	-4.05736	0.801398	-5.06285	4.13025e-07	6.83703e-06	ALDH3A1	aldehyde dehydrogenase 3 family member A1	ENSG00000108602.17_3
598	5388.2	-1.44268	0.285051	-5.06112	4.16801e-07	6.89214e-06	BCL2L1	BCL2 like 1	ENSG00000171552.12_3
80010	362.51	2.08379	0.411748	5.06083	4.17445e-07	6.89542e-06	RMI1	RecQ mediated genome instability 1	ENSG00000178966.16_3
146771	113.018	10.0565	1.98729	5.06041	4.18356e-07	6.90309e-06	TCAM1P	testicular cell adhesion molecule 1, pseudogene	ENSG00000240280.6_2
133	876.611	-3.66629	0.724731	-5.05884	4.21825e-07	6.95292e-06	ADM	adrenomedullin	ENSG00000148926.9_3
27071	1084.16	-3.34749	0.662292	-5.05441	4.31723e-07	7.10849e-06	DAPP1	dual adaptor of phosphotyrosine and 3-phosphoinositides 1	ENSG00000070190.12_4
53827	1351.19	-1.55643	0.307986	-5.05355	4.33663e-07	7.13283e-06	FXYD5	FXYD domain containing ion transport regulator 5	ENSG00000089327.14_4
55353	3001.71	1.68055	0.332626	5.05236	4.36387e-07	7.17002e-06	LAPTM4B	lysosomal protein transmembrane 4 beta	ENSG00000104341.16_4
91010	258.765	3.69261	0.731053	5.05109	4.39303e-07	7.21026e-06	FMNL3	formin like 3	ENSG00000161791.13_3
150365	85.1645	5.21528	1.03307	5.04831	4.45734e-07	7.30805e-06	MEI1	meiotic double-stranded break formation protein 1	ENSG00000167077.12_3
84243	1209.89	-1.34495	0.266496	-5.04679	4.49292e-07	7.35859e-06	ZDHHC18	zinc finger DHHC-type palmitoyltransferase 18	ENSG00000204160.11_4
84659	65.3907	-4.3715	0.866263	-5.04639	4.50238e-07	7.36628e-06	RNASE7	ribonuclease A family member 7	ENSG00000165799.4_2
257068	92.5133	-2.40223	0.476088	-5.04577	4.51693e-07	7.38226e-06	PLCXD2	phosphatidylinositol specific phospholipase C X domain containing 2	ENSG00000240891.7_4
24149	2167.17	2.27381	0.450715	5.0449	4.53748e-07	7.40802e-06	ZNF318	zinc finger protein 318	ENSG00000171467.15_5
100288637	203.573	3.42862	0.679668	5.04455	4.54586e-07	7.41387e-06	RP5-1086D14.6	OTU deubiquitinase 7A pseudogene	ENSG00000187951.11_4
27076	2373.91	-4.23366	0.83939	-5.04373	4.56541e-07	7.43792e-06	LYPD3	LY6/PLAUR domain containing 3	ENSG00000124466.8_2
112441434	75.8733	1.86015	0.368902	5.0424	4.59722e-07	7.48186e-06	CTC-534A2.2	shieldin complex subunit 3	ENSG00000253251.2_5
399668	183.859	-2.11431	0.419344	-5.04194	4.60835e-07	7.49208e-06	SMIM10L2A	small integral membrane protein 10 like 2A	ENSG00000178947.8_2
11144	33.7866	3.3381	0.662187	5.04102	4.63056e-07	7.51239e-06	DMC1	DNA meiotic recombinase 1	ENSG00000100206.9_2
3490	1585.75	-2.83769	0.562905	-5.04116	4.62729e-07	7.51239e-06	IGFBP7	insulin like growth factor binding protein 7	ENSG00000163453.11_2
55055	1134.43	1.94159	0.385223	5.04017	4.65116e-07	7.5379e-06	ZWILCH	zwilch kinetochore protein	ENSG00000174442.11_2
6491	532.13	2.3484	0.465998	5.03951	4.66729e-07	7.55613e-06	STIL	STIL centriolar assembly protein	ENSG00000123473.15_3
1838	880.268	1.7679	0.35117	5.0343	4.79591e-07	7.75623e-06	DTNB	dystrobrevin beta	ENSG00000138101.18_4
9762	593.828	-1.61279	0.32039	-5.03385	4.80737e-07	7.76664e-06	LZTS3	leucine zipper tumor suppressor family member 3	ENSG00000088899.15_3
4521	600.43	1.49927	0.298034	5.03052	4.89153e-07	7.89436e-06	NUDT1	nudix hydrolase 1	ENSG00000106268.15_4
1663	1654.45	2.21883	0.441116	5.03004	4.90378e-07	7.90588e-06	DDX11	DEAD/H-box helicase 11	ENSG00000013573.16_4
51421	1654.73	-1.54698	0.307578	-5.02955	4.91641e-07	7.91798e-06	AMOTL2	angiomotin like 2	ENSG00000114019.14_4
3934	6615.59	-6.58573	1.30989	-5.02769	4.96421e-07	7.98664e-06	LCN2	lipocalin 2	ENSG00000148346.11_3
837	1258.88	-2.21871	0.441352	-5.02709	4.97977e-07	8.00334e-06	CASP4	caspase 4	ENSG00000196954.13_3
154007	1237.36	2.10679	0.419329	5.0242	5.05547e-07	8.11657e-06	SNRNP48	small nuclear ribonucleoprotein U11/U12 subunit 48	ENSG00000168566.12_2
6778	3270.49	-1.28974	0.256748	-5.02338	5.0771e-07	8.14285e-06	STAT6	signal transducer and activator of transcription 6	ENSG00000166888.11_3
29946	526.07	-1.44385	0.287461	-5.02277	5.09326e-07	8.1603e-06	SERTAD3	SERTA domain containing 3	ENSG00000167565.12_3
5426	1883.59	1.99529	0.397489	5.01975	5.17394e-07	8.28099e-06	POLE	DNA polymerase epsilon, catalytic subunit	ENSG00000177084.16_4
164091	659.519	-1.7213	0.342982	-5.01861	5.20466e-07	8.32153e-06	PAQR7	progestin and adipoQ receptor family member 7	ENSG00000182749.5_3
79962	37.2634	3.9519	0.787709	5.01696	5.24965e-07	8.3848e-06	DNAJC22	DnaJ heat shock protein family (Hsp40) member C22	ENSG00000178401.14_2
3992	2243.46	2.59269	0.516857	5.01627	5.26844e-07	8.40612e-06	FADS1	fatty acid desaturase 1	ENSG00000149485.18_3
9369	21.7282	-7.0216	1.4007	-5.01291	5.36122e-07	8.54534e-06	NRXN3	neurexin 3	ENSG00000021645.18_4
273	61.9136	5.55958	1.10963	5.01029	5.43483e-07	8.65375e-06	AMPH	amphiphysin	ENSG00000078053.16_3
124872	38.5446	-7.57841	1.51344	-5.00739	5.5172e-07	8.77587e-06	B4GALNT2	beta-1,4-N-acetyl-galactosaminyltransferase 2	ENSG00000167080.8_2
220	5541.45	-3.16114	0.631588	-5.00506	5.58434e-07	8.87353e-06	ALDH1A3	aldehyde dehydrogenase 1 family member A3	ENSG00000184254.16_3
7171	25304.3	-1.36932	0.273953	-4.99837	5.78173e-07	9.17776e-06	TPM4	tropomyosin 4	ENSG00000167460.15_5
100506394	13.3077	-7.04784	1.41037	-4.99716	5.81796e-07	9.2258e-06	GAS6-AS2	GAS6 divergent transcript	ENSG00000272695.1_2
84083	260.101	2.02758	0.405831	4.99611	5.84969e-07	9.26661e-06	ZRANB3	zinc finger RANBP2-type containing 3	ENSG00000121988.17_3
28973	1976.14	1.26947	0.254259	4.9928	5.95102e-07	9.41748e-06	MRPS18B	mitochondrial ribosomal protein S18B	ENSG00000204568.11_2
10128	6665.04	1.01079	0.20249	4.9918	5.98184e-07	9.45657e-06	LRPPRC	leucine rich pentatricopeptide repeat containing	ENSG00000138095.18_2
55897	68.1389	3.33475	0.668176	4.99082	6.01226e-07	9.49495e-06	MESP1	mesoderm posterior bHLH transcription factor 1	ENSG00000166823.5_2
153579	28.7483	5.49018	1.1005	4.98879	6.07578e-07	9.58548e-06	BTNL9	butyrophilin like 9	ENSG00000165810.16_2
57088	42.1978	4.08576	0.819388	4.98635	6.15294e-07	9.69731e-06	PLSCR4	phospholipid scramblase 4	ENSG00000114698.14_3
8945	837.461	-1.29275	0.259454	-4.98257	6.2744e-07	9.87866e-06	BTRC	beta-transducin repeat containing E3 ubiquitin protein ligase	ENSG00000166167.17_3
163259	918.092	-2.02161	0.405783	-4.982	6.29301e-07	9.89789e-06	DENND2C	DENN domain containing 2C	ENSG00000175984.14_3
100129550	128.276	-1.62752	0.326895	-4.97872	6.40059e-07	1.00458e-05	RP11-67L2.2	long intergenic non-protein coding RNA 2035	ENSG00000273033.2_3
3797	621.286	-2.18577	0.439038	-4.97854	6.40653e-07	1.00458e-05	KIF3C	kinesin family member 3C	ENSG00000084731.14_3
55274	2400.78	1.69819	0.341097	4.97863	6.40362e-07	1.00458e-05	PHF10	PHD finger protein 10	ENSG00000130024.14_2
3038	2975.78	-2.51832	0.506153	-4.97541	6.5108e-07	1.01989e-05	HAS3	hyaluronan synthase 3	ENSG00000103044.10_2
9907	869.449	-1.55054	0.311661	-4.97509	6.52161e-07	1.02055e-05	AP5Z1	adaptor related protein complex 5 subunit zeta 1	ENSG00000242802.6_2
25992	99.0481	3.25921	0.655168	4.97461	6.53801e-07	1.02208e-05	SNED1	sushi, nidogen and EGF like domains 1	ENSG00000162804.13_3
25849	52.8575	-5.79237	1.16509	-4.97162	6.6395e-07	1.0369e-05	PARM1	prostate androgen-regulated mucin-like protein 1	ENSG00000169116.11_3
54861	833.55	-1.09347	0.220367	-4.96204	6.97555e-07	1.08828e-05	SNRK	SNF related kinase	ENSG00000163788.13_2
6949	3169.44	1.34733	0.271603	4.96067	7.02488e-07	1.09488e-05	TCOF1	treacle ribosome biogenesis factor 1	ENSG00000070814.18_4
81606	50.0317	-4.63251	0.935153	-4.95374	7.27992e-07	1.13348e-05	LBH	LBH regulator of WNT signaling pathway	ENSG00000213626.11_2
1837	67.6376	-3.79989	0.767505	-4.95096	7.38466e-07	1.14863e-05	DTNA	dystrobrevin alpha	ENSG00000134769.21_5
84069	327.088	-2.18016	0.440642	-4.94768	7.51022e-07	1.16699e-05	PLEKHN1	pleckstrin homology domain containing N1	ENSG00000187583.10_3
23421	721.354	2.41645	0.489367	4.93791	7.89652e-07	1.22578e-05	ITGB3BP	integrin subunit beta 3 binding protein	ENSG00000142856.16_2
51186	1034.41	-2.0168	0.408481	-4.93732	7.92051e-07	1.22827e-05	TCEAL9	transcription elongation factor A like 9	ENSG00000185222.9_1
90993	185.991	-4.66907	0.945902	-4.93611	7.9698e-07	1.23468e-05	CREB3L1	cAMP responsive element binding protein 3 like 1	ENSG00000157613.10_3
2633	36.8633	-3.93797	0.797945	-4.93515	8.00904e-07	1.23952e-05	GBP1	guanylate binding protein 1	ENSG00000117228.9_2
25891	39.7307	-3.94506	0.799437	-4.9348	8.02324e-07	1.24047e-05	PAMR1	peptidase domain containing associated with muscle regeneration 1	ENSG00000149090.11_3
285084	33.6117	6.08364	1.23297	4.93413	8.0508e-07	1.24225e-05	AC018470.4	long intergenic non-protein coding RNA 1305	ENSG00000231453.1_3
580	505.645	2.00481	0.406309	4.93419	8.04835e-07	1.24225e-05	BARD1	BRCA1 associated RING domain 1	ENSG00000138376.10_3
3853	151829	-2.91711	0.591673	-4.93027	8.21151e-07	1.26578e-05	KRT6A	keratin 6A	ENSG00000205420.10_2
11168	2274.94	2.70057	0.547876	4.92917	8.25784e-07	1.27166e-05	PSIP1	PC4 and SFRS1 interacting protein 1	ENSG00000164985.14_2
23645	2300.43	-2.4706	0.501316	-4.92822	8.29818e-07	1.2766e-05	PPP1R15A	protein phosphatase 1 regulatory subunit 15A	ENSG00000087074.7_3
5471	981.492	1.35268	0.274575	4.92646	8.37318e-07	1.28686e-05	PPAT	phosphoribosyl pyrophosphate amidotransferase	ENSG00000128059.8_2
8819	269.975	2.09287	0.42493	4.92521	8.42677e-07	1.29381e-05	SAP30	Sin3A associated protein 30	ENSG00000164105.3_2
64837	1792.87	-1.32063	0.268257	-4.92301	8.52247e-07	1.3072e-05	KLC2	kinesin light chain 2	ENSG00000174996.11_3
3838	4335.29	1.68908	0.34313	4.92258	8.54089e-07	1.30873e-05	KPNA2	karyopherin subunit alpha 2	ENSG00000182481.8_3
148327	286.358	2.00416	0.407227	4.92147	8.58956e-07	1.31488e-05	CREB3L4	cAMP responsive element binding protein 3 like 4	ENSG00000143578.15_2
92799	1281.74	-1.32629	0.269541	-4.92056	8.62968e-07	1.31972e-05	SHKBP1	SH3KBP1 binding protein 1	ENSG00000160410.14_3
134492	1119.53	1.37165	0.278771	4.92036	8.6383e-07	1.31973e-05	NUDCD2	NudC domain containing 2	ENSG00000170584.10_2
641649	208.138	-2.45797	0.499582	-4.92005	8.65201e-07	1.32052e-05	TMEM91	transmembrane protein 91	ENSG00000142046.14_3
55262	603.6	-1.67628	0.34087	-4.91764	8.75917e-07	1.33556e-05	C7orf43	microtubule associated protein 11	ENSG00000146826.16_3
55326	1105.98	1.60985	0.327429	4.91663	8.80445e-07	1.34114e-05	AGPAT5	1-acylglycerol-3-phosphate O-acyltransferase 5	ENSG00000155189.11_2
23299	4062.08	-1.45294	0.295973	-4.90904	9.15217e-07	1.39273e-05	BICD2	BICD cargo adaptor 2	ENSG00000185963.13_2
21	948.83	2.35835	0.480577	4.90733	9.23241e-07	1.40356e-05	ABCA3	ATP binding cassette subfamily A member 3	ENSG00000167972.13_4
8326	44.6558	2.74204	0.558795	4.90707	9.24476e-07	1.40406e-05	FZD9	frizzled class receptor 9	ENSG00000188763.4_2
284340	142.873	-5.43278	1.10743	-4.90576	9.30651e-07	1.41205e-05	CXCL17	C-X-C motif chemokine ligand 17	ENSG00000189377.8_2
11322	1256.39	-2.03467	0.414777	-4.90546	9.32075e-07	1.41282e-05	TMC6	transmembrane channel like 6	ENSG00000141524.15_3
9937	369.216	1.39633	0.284718	4.90425	9.3786e-07	1.4202e-05	DCLRE1A	DNA cross-link repair 1A	ENSG00000198924.7_2
5122	59.5618	5.84074	1.19111	4.90361	9.40893e-07	1.4234e-05	PCSK1	proprotein convertase subtilisin/kexin type 1	ENSG00000175426.10_3
1839	1772.42	-3.02899	0.617744	-4.90331	9.42348e-07	1.42421e-05	HBEGF	heparin binding EGF like growth factor	ENSG00000113070.7_2
51304	1913.98	-1.0243	0.20891	-4.90307	9.43526e-07	1.42459e-05	ZDHHC3	zinc finger DHHC-type palmitoyltransferase 3	ENSG00000163812.13_3
9182	104.309	-3.84552	0.784356	-4.90277	9.44935e-07	1.42533e-05	RASSF9	Ras association domain family member 9	ENSG00000198774.4_3
2295	37.6995	8.92246	1.82011	4.90215	9.47923e-07	1.42844e-05	FOXF2	forkhead box F2	ENSG00000137273.4_3
126917	1101.82	-1.4284	0.291419	-4.90155	9.50833e-07	1.43143e-05	IFFO2	intermediate filament family orphan 2	ENSG00000169991.10_3
286151	25.7182	5.91296	1.20672	4.90002	9.58292e-07	1.44126e-05	FBXO43	F-box protein 43	ENSG00000156509.13_2
23242	553.971	2.50478	0.511456	4.89734	9.71438e-07	1.45961e-05	COBL	cordon-bleu WH2 repeat protein	ENSG00000106078.17_3
10678	900.445	-1.87446	0.383005	-4.89409	9.87593e-07	1.48101e-05	B3GNT2	UDP-GlcNAc:betaGal beta-1,3-N-acetylglucosaminyltransferase 2	ENSG00000170340.10_2
348013	47.7326	-3.55904	0.72719	-4.89424	9.86854e-07	1.48101e-05	TMEM255B	transmembrane protein 255B	ENSG00000184497.12_4
389432	316.835	-2.79526	0.571566	-4.89053	1.00566e-06	1.50664e-05	SAMD5	sterile alpha motif domain containing 5	ENSG00000203727.3_3
81	20923.2	-0.861027	0.176142	-4.88826	1.01731e-06	1.52262e-05	ACTN4	actinin alpha 4	ENSG00000130402.11_3
6195	3593.81	-0.904957	0.185142	-4.88791	1.01912e-06	1.52384e-05	RPS6KA1	ribosomal protein S6 kinase A1	ENSG00000117676.13_4
405753	27.729	-8.54284	1.74838	-4.88615	1.02828e-06	1.53606e-05	DUOXA2	dual oxidase maturation factor 2	ENSG00000140274.13_2
9796	90.8783	-3.78181	0.774286	-4.88426	1.0382e-06	1.54939e-05	PHYHIP	phytanoyl-CoA 2-hydroxylase interacting protein	ENSG00000168490.13_2
11346	694.795	-2.82134	0.577842	-4.88255	1.04724e-06	1.56137e-05	SYNPO	synaptopodin	ENSG00000171992.12_2
79023	840.965	1.31754	0.270078	4.87839	1.06957e-06	1.59313e-05	NUP37	nucleoporin 37	ENSG00000075188.8_3
3783	1355.55	2.15875	0.442575	4.8777	1.0733e-06	1.59714e-05	KCNN4	potassium calcium-activated channel subfamily N member 4	ENSG00000104783.11_2
162655	79.6892	2.59564	0.532777	4.87191	1.10525e-06	1.6431e-05	ZNF519	zinc finger protein 519	ENSG00000175322.11_3
84532	157.671	2.23327	0.458552	4.87026	1.11452e-06	1.6553e-05	ACSS1	acyl-CoA synthetase short chain family member 1	ENSG00000154930.14_2
6920	588.434	3.35899	0.689845	4.86919	1.12054e-06	1.66263e-05	TCEA3	transcription elongation factor A3	ENSG00000204219.9_2
10385	205.379	-1.80857	0.371516	-4.86809	1.12684e-06	1.67039e-05	BTN2A2	butyrophilin subfamily 2 member A2	ENSG00000124508.16_3
5612	1012.49	1.17776	0.242058	4.8656	1.14107e-06	1.68986e-05	THAP12	THAP domain containing 12	ENSG00000137492.7_3
1191	1060.31	2.59519	0.534217	4.85793	1.18621e-06	1.75502e-05	CLU	clusterin	ENSG00000120885.21_4
339456	53.9895	2.96916	0.611598	4.85475	1.20539e-06	1.7817e-05	TMEM52	transmembrane protein 52	ENSG00000178821.12_3
6804	730.18	-1.87354	0.385957	-4.85427	1.20828e-06	1.78426e-05	STX1A	syntaxin 1A	ENSG00000106089.11_2
29842	4186.89	2.60046	0.535974	4.85184	1.22321e-06	1.80162e-05	TFCP2L1	transcription factor CP2 like 1	ENSG00000115112.7_2
3337	6821.52	-1.61087	0.331992	-4.85215	1.22133e-06	1.80162e-05	DNAJB1	DnaJ heat shock protein family (Hsp40) member B1	ENSG00000132002.7_4
493	7628.04	-1.51545	0.312349	-4.85179	1.22353e-06	1.80162e-05	ATP2B4	ATPase plasma membrane Ca2+ transporting 4	ENSG00000058668.14_4
9842	1306.22	-1.8754	0.3868	-4.84851	1.24392e-06	1.8299e-05	PLEKHM1	pleckstrin homology and RUN domain containing M1	ENSG00000225190.10_3
51293	902.543	2.37056	0.488982	4.84794	1.24749e-06	1.8334e-05	CD320	CD320 molecule	ENSG00000167775.10_3
30011	919.226	-2.6855	0.554444	-4.84358	1.27518e-06	1.87232e-05	SH3KBP1	SH3 domain containing kinase binding protein 1	ENSG00000147010.17_3
8805	624.124	1.21858	0.251614	4.84305	1.27861e-06	1.87558e-05	TRIM24	tripartite motif containing 24	ENSG00000122779.17_3
43	28.9737	-3.81573	0.787944	-4.84264	1.28125e-06	1.87589e-05	ACHE	acetylcholinesterase (Cartwright blood group)	ENSG00000087085.14_4
9547	75.3247	-3.37628	0.697191	-4.84268	1.28097e-06	1.87589e-05	CXCL14	C-X-C motif chemokine ligand 14	ENSG00000145824.12_2
6573	380.196	2.08318	0.430468	4.83933	1.30276e-06	1.90558e-05	SLC19A1	solute carrier family 19 member 1	ENSG00000173638.18_4
7518	379.859	1.80333	0.372672	4.83891	1.30553e-06	1.90782e-05	XRCC4	X-ray repair cross complementing 4	ENSG00000152422.15_3
83596	687.871	1.46437	0.302642	4.83861	1.30748e-06	1.90887e-05	BCL2L12	BCL2 like 12	ENSG00000126453.9_3
6289	388.749	-4.09236	0.846014	-4.83723	1.31664e-06	1.92043e-05	SAA2	serum amyloid A2	ENSG00000134339.8_3
126549	109.43	2.69002	0.556258	4.83591	1.32536e-06	1.93133e-05	ANKLE1	ankyrin repeat and LEM domain containing 1	ENSG00000160117.14_3
84215	50.6774	4.93582	1.02143	4.83228	1.34978e-06	1.96506e-05	ZNF541	zinc finger protein 541	ENSG00000118156.12_2
3040	24.6146	5.80715	1.20213	4.83071	1.36048e-06	1.97877e-05	HBA2	hemoglobin subunit alpha 2	ENSG00000188536.13_3
57060	633.268	-1.48316	0.307073	-4.83001	1.36529e-06	1.98391e-05	PCBP4	poly(rC) binding protein 4	ENSG00000090097.21_3
3772	64.6762	-3.65133	0.756571	-4.82616	1.39189e-06	2.02066e-05	KCNJ15	potassium inwardly rectifying channel subfamily J member 15	ENSG00000157551.18_4
10919	1364.48	1.1891	0.246638	4.82124	1.4267e-06	2.06925e-05	EHMT2	euchromatic histone lysine methyltransferase 2	ENSG00000204371.11_2
283638	4905.22	-1.33936	0.277924	-4.81918	1.44151e-06	2.08877e-05	CEP170B	centrosomal protein 170B	ENSG00000099814.15_3
105377068	48.1911	4.81779	0.999795	4.81878	1.44437e-06	2.09095e-05	RP11-24F11.5	long intergenic non-protein coding RNA 2009	ENSG00000283646.1_3
121642	448.415	1.27406	0.264432	4.81809	1.44936e-06	2.09622e-05	ALKBH2	alkB homolog 2, alpha-ketoglutarate dependent dioxygenase	ENSG00000189046.10_2
79875	1911.81	-1.55909	0.32361	-4.81781	1.45143e-06	2.09725e-05	THSD4	thrombospondin type 1 domain containing 4	ENSG00000187720.14_3
100170841	548.25	1.4595	0.302969	4.81732	1.45499e-06	2.10043e-05	EPOP	elongin BC and polycomb repressive complex 2 associated protein	ENSG00000273604.1_2
2263	204.544	-1.31085	0.272199	-4.81577	1.46637e-06	2.11488e-05	FGFR2	fibroblast growth factor receptor 2	ENSG00000066468.22_4
64332	569.525	-2.72434	0.566425	-4.80971	1.51148e-06	2.17791e-05	NFKBIZ	NFKB inhibitor zeta	ENSG00000144802.11_3
115353	1248.36	-1.1313	0.235273	-4.80847	1.5209e-06	2.18945e-05	LRRC42	leucine rich repeat containing 42	ENSG00000116212.14_2
57447	276.987	-2.6308	0.54778	-4.80265	1.56578e-06	2.24986e-05	NDRG2	NDRG family member 2	ENSG00000165795.23_4
92667	998.368	1.96914	0.410001	4.80277	1.56486e-06	2.24986e-05	MGME1	mitochondrial genome maintenance exonuclease 1	ENSG00000125871.13_3
29940	1339.73	-1.49807	0.312193	-4.79854	1.59823e-06	2.29435e-05	DSE	dermatan sulfate epimerase	ENSG00000111817.17_4
90355	303.907	1.0712	0.223305	4.79703	1.61033e-06	2.30958e-05	C5orf30	macrophage immunometabolism regulator	ENSG00000181751.9_2
80264	295.987	-1.64311	0.342549	-4.79671	1.61294e-06	2.31118e-05	ZNF430	zinc finger protein 430	ENSG00000118620.12_3
1512	2857.9	-1.9178	0.400237	-4.79167	1.65401e-06	2.36784e-05	CTSH	cathepsin H	ENSG00000103811.15_2
23595	1176.2	1.64035	0.342364	4.79123	1.65758e-06	2.37076e-05	ORC3	origin recognition complex subunit 3	ENSG00000135336.14_3
8365	89.8077	-4.78724	1.00033	-4.78564	1.70447e-06	2.43556e-05	HIST1H4H	H4 clustered histone 8	ENSG00000158406.4_3
1212	5978.54	-2.08607	0.436417	-4.77999	1.75302e-06	2.50262e-05	CLTB	clathrin light chain B	ENSG00000175416.12_2
10620	400.231	-2.12431	0.444934	-4.77444	1.80205e-06	2.57025e-05	ARID3B	AT-rich interaction domain 3B	ENSG00000179361.17_3
29803	1222.13	1.5315	0.320814	4.77378	1.80801e-06	2.57638e-05	REPIN1	replication initiator 1	ENSG00000214022.11_4
22806	112.837	4.23774	0.887778	4.77343	1.81118e-06	2.57852e-05	IKZF3	IKAROS family zinc finger 3	ENSG00000161405.16_2
2678	124.836	-3.04177	0.637276	-4.77308	1.81429e-06	2.58056e-05	GGT1	gamma-glutamyltransferase 1	ENSG00000100031.18_4
11030	363.511	-3.9168	0.820872	-4.77151	1.82848e-06	2.59836e-05	RBPMS	RNA binding protein, mRNA processing factor	ENSG00000157110.15_4
57691	353.839	1.47687	0.309572	4.77067	1.83616e-06	2.60687e-05	KIAA1586	KIAA1586	ENSG00000168116.13_3
55287	1713.9	-3.67208	0.77013	-4.76813	1.85945e-06	2.63752e-05	TMEM40	transmembrane protein 40	ENSG00000088726.15_4
57787	1410.25	-1.31436	0.275713	-4.76714	1.86857e-06	2.64803e-05	MARK4	microtubule affinity regulating kinase 4	ENSG00000007047.14_3
286343	478.462	-2.9272	0.614467	-4.76381	1.89974e-06	2.68973e-05	LURAP1L	leucine rich adaptor protein 1 like	ENSG00000153714.5_2
8673	3921.44	-2.2658	0.475796	-4.76212	1.91565e-06	2.70978e-05	VAMP8	vesicle associated membrane protein 8	ENSG00000118640.10_2
8821	894.531	-1.78952	0.375814	-4.76171	1.91961e-06	2.71289e-05	INPP4B	inositol polyphosphate-4-phosphatase type II B	ENSG00000109452.12_4
130367	946.422	-1.98521	0.416936	-4.76142	1.92233e-06	2.71426e-05	SGPP2	sphingosine-1-phosphate phosphatase 2	ENSG00000163082.9_2
51228	3395.57	-2.86564	0.602572	-4.75569	1.97768e-06	2.78731e-05	GLTP	glycolipid transfer protein	ENSG00000139433.9_3
92565	58.6571	-2.15093	0.452279	-4.75577	1.97696e-06	2.78731e-05	FANK1	fibronectin type III and ankyrin repeat domains 1	ENSG00000203780.10_3
55343	809.56	-1.8297	0.385048	-4.75186	2.01552e-06	2.83807e-05	SLC35C1	solute carrier family 35 member C1	ENSG00000181830.8_4
148534	113.145	2.89692	0.61003	4.74882	2.04604e-06	2.87842e-05	TMEM56	TLC domain containing 4	ENSG00000152078.9_3
100288413	189.893	2.31129	0.487027	4.74571	2.07779e-06	2.92043e-05	ERVMER34-1	endogenous retrovirus group MER34 member 1, envelope	ENSG00000226887.7_3
6002	915.442	-1.49454	0.315008	-4.74444	2.09085e-06	2.93612e-05	RGS12	regulator of G protein signaling 12	ENSG00000159788.19_4
9582	393.721	3.92698	0.828304	4.74099	2.12673e-06	2.98379e-05	APOBEC3B	apolipoprotein B mRNA editing enzyme catalytic subunit 3B	ENSG00000179750.15_3
9989	2976.99	-1.45428	0.306794	-4.74025	2.1345e-06	2.99198e-05	PPP4R1	protein phosphatase 4 regulatory subunit 1	ENSG00000154845.15_2
59345	989.559	1.66106	0.350756	4.73564	2.18367e-06	3.05813e-05	GNB4	G protein subunit beta 4	ENSG00000114450.9_3
219833	50.8635	-2.90831	0.614324	-4.73416	2.19962e-06	3.07767e-05	C11orf45	chromosome 11 open reading frame 45	ENSG00000174370.9_2
9687	59.6232	4.50839	0.952387	4.73378	2.20381e-06	3.08076e-05	GREB1	growth regulating estrogen receptor binding 1	ENSG00000196208.13_2
55584	14.8432	4.94841	1.04543	4.73336	2.20833e-06	3.08428e-05	CHRNA9	cholinergic receptor nicotinic alpha 9 subunit	ENSG00000174343.5_2
639	382.724	-3.03243	0.640685	-4.7331	2.21115e-06	3.08543e-05	PRDM1	PR/SET domain 1	ENSG00000057657.15_4
1475	8067.51	-2.94972	0.62325	-4.7328	2.2144e-06	3.08718e-05	CSTA	cystatin A	ENSG00000121552.3_2
51444	541.004	1.19716	0.25307	4.73053	2.23929e-06	3.11907e-05	RNF138	ring finger protein 138	ENSG00000134758.13_3
79805	21.1264	5.62068	1.18873	4.7283	2.26411e-06	3.14864e-05	VASH2	vasohibin 2	ENSG00000143494.15_5
9501	70.4543	-3.28722	0.69523	-4.72825	2.2646e-06	3.14864e-05	RPH3AL	rabphilin 3A like (without C2 domains)	ENSG00000181031.15_5
29800	114.436	-1.8892	0.399583	-4.72793	2.26819e-06	3.15081e-05	ZDHHC1	zinc finger DHHC-type containing 1	ENSG00000159714.10_3
100131378	17.5381	-4.11316	0.870066	-4.72741	2.27407e-06	3.15614e-05	C11orf91	chromosome 11 open reading frame 91	ENSG00000205177.6_3
91687	201.862	1.98108	0.41916	4.72631	2.28638e-06	3.17038e-05	CENPL	centromere protein L	ENSG00000120334.15_2
56952	84.1523	3.26506	0.690911	4.72573	2.29292e-06	3.1766e-05	PRTFDC1	phosphoribosyl transferase domain containing 1	ENSG00000099256.18_2
7813	525.966	-1.39611	0.295492	-4.72472	2.30438e-06	3.18961e-05	EVI5	ecotropic viral integration site 5	ENSG00000067208.14_3
23541	4479.73	-2.18732	0.463038	-4.72384	2.3143e-06	3.20049e-05	SEC14L2	SEC14 like lipid binding 2	ENSG00000100003.17_3
57567	278.416	-1.27811	0.270784	-4.72005	2.35789e-06	3.25784e-05	ZNF319	zinc finger protein 319	ENSG00000166188.2_3
3656	421.518	-1.56748	0.332268	-4.71751	2.38752e-06	3.2929e-05	IRAK2	interleukin 1 receptor associated kinase 2	ENSG00000134070.4_3
56603	113.255	2.79648	0.592781	4.71756	2.3869e-06	3.2929e-05	CYP26B1	cytochrome P450 family 26 subfamily B member 1	ENSG00000003137.8_2
132320	325.16	2.00531	0.425263	4.71545	2.41175e-06	3.32039e-05	SCLT1	sodium channel and clathrin linker 1	ENSG00000151466.11_4
219736	50.1037	4.42284	0.93793	4.71553	2.41085e-06	3.32039e-05	STOX1	storkhead box 1	ENSG00000165730.15_3
256309	21.6983	3.48584	0.739633	4.71293	2.44179e-06	3.35877e-05	CCDC110	coiled-coil domain containing 110	ENSG00000168491.9_4
102157402	606.507	1.29465	0.274773	4.71171	2.45651e-06	3.37601e-05	AK6	adenylate kinase 6	ENSG00000085231.13_3
25936	415.919	1.45721	0.309463	4.70884	2.49129e-06	3.42077e-05	NSL1	NSL1 component of MIS12 kinetochore complex	ENSG00000117697.14_2
256691	222.084	3.08909	0.656047	4.70865	2.49367e-06	3.421e-05	MAMDC2	MAM domain containing 2	ENSG00000165072.9_3
56913	732.953	-1.08879	0.231258	-4.70815	2.49981e-06	3.42638e-05	C1GALT1	core 1 synthase, glycoprotein-N-acetylgalactosamine 3-beta-galactosyltransferase 1	ENSG00000106392.10_3
2842	41.1095	5.11785	1.08709	4.70784	2.50356e-06	3.42848e-05	GPR19	G protein-coupled receptor 19	ENSG00000183150.7_2
246777	22.9596	-8.08141	1.71811	-4.70365	2.55553e-06	3.49656e-05	SPESP1	sperm equatorial segment protein 1	ENSG00000258484.3_3
201283	88.3054	1.63368	0.34737	4.70301	2.5636e-06	3.50449e-05	AMZ2P1	archaelysin family metallopeptidase 2 pseudogene 1	ENSG00000214174.8_2
84830	107.188	-3.38121	0.719003	-4.70263	2.56828e-06	3.50778e-05	ADTRP	androgen dependent TFPI regulating protein	ENSG00000111863.12_3
10054	4621.14	1.25051	0.266073	4.69986	2.60335e-06	3.55082e-05	UBA2	ubiquitin like modifier activating enzyme 2	ENSG00000126261.12_4
2542	912.715	1.38841	0.295421	4.69978	2.60438e-06	3.55082e-05	SLC37A4	solute carrier family 37 member 4	ENSG00000137700.17_5
10487	14541.1	-1.68511	0.358633	-4.6987	2.61823e-06	3.56656e-05	CAP1	cyclase associated actin cytoskeleton regulatory protein 1	ENSG00000131236.16_3
4212	125.652	-2.84457	0.605474	-4.6981	2.62597e-06	3.57395e-05	MEIS2	Meis homeobox 2	ENSG00000134138.19_3
400629	21.7363	8.06991	1.72052	4.69039	2.7268e-06	3.70792e-05	TEX19	testis expressed 19	ENSG00000182459.4_2
55301	21.5686	-4.57779	0.976111	-4.68982	2.7344e-06	3.71376e-05	OLAH	oleoyl-ACP hydrolase	ENSG00000152463.14_3
91433	1044.76	2.04229	0.435482	4.68971	2.7359e-06	3.71376e-05	RCCD1	RCC1 domain containing 1	ENSG00000166965.12_4
64780	750.403	-1.90952	0.407508	-4.68585	2.78803e-06	3.7812e-05	MICAL1	microtubule associated monooxygenase, calponin and LIM domain containing 1	ENSG00000135596.17_5
23354	506.958	1.38586	0.295779	4.68546	2.79337e-06	3.78512e-05	HAUS5	HAUS augmin like complex subunit 5	ENSG00000249115.8_3
9683	1419.87	-0.981021	0.2094	-4.68492	2.80069e-06	3.79172e-05	N4BP1	NEDD4 binding protein 1	ENSG00000102921.7_3
3927	7026.32	-1.09193	0.23309	-4.68458	2.8053e-06	3.79464e-05	LASP1	LIM and SH3 protein 1	ENSG00000002834.17_3
10227	4196.06	-1.36149	0.290655	-4.68421	2.81041e-06	3.79823e-05	MFSD10	major facilitator superfamily domain containing 10	ENSG00000109736.14_3
26610	399.811	1.13135	0.24159	4.68293	2.82807e-06	3.81877e-05	ELP4	elongator acetyltransferase complex subunit 4	ENSG00000109911.18_3
5997	2731.25	-3.09587	0.661733	-4.67843	2.89081e-06	3.90008e-05	RGS2	regulator of G protein signaling 2	ENSG00000116741.7_2
113802	193.468	3.29253	0.704282	4.67502	2.93927e-06	3.96199e-05	HENMT1	HEN methyltransferase 1	ENSG00000162639.15_4
3110	25.968	3.75861	0.804076	4.67445	2.94744e-06	3.96955e-05	MNX1	motor neuron and pancreas homeobox 1	ENSG00000130675.14_4
9540	902.802	-3.87578	0.829402	-4.67297	2.96868e-06	3.99467e-05	TP53I3	tumor protein p53 inducible protein 3	ENSG00000115129.13_2
7057	1440	-3.17136	0.67881	-4.67194	2.98373e-06	4.01143e-05	THBS1	thrombospondin 1	ENSG00000137801.10_3
64770	1168.63	1.31939	0.282438	4.67143	2.99112e-06	4.01787e-05	CCDC14	coiled-coil domain containing 14	ENSG00000175455.14_5
283659	22.7511	5.00883	1.07537	4.65778	3.1964e-06	4.2899e-05	PRTG	protogenin	ENSG00000166450.12_3
54875	223.233	2.16726	0.465523	4.65553	3.23152e-06	4.33326e-05	CNTLN	centlein	ENSG00000044459.14_3
6502	765.384	1.62217	0.348523	4.65442	3.24899e-06	4.35291e-05	SKP2	S-phase kinase associated protein 2	ENSG00000145604.15_2
11012	1973.64	-5.51172	1.18454	-4.65305	3.27056e-06	4.37802e-05	KLK11	kallikrein related peptidase 11	ENSG00000167757.13_4
8501	125.454	4.58674	0.985836	4.65264	3.27716e-06	4.38306e-05	SLC43A1	solute carrier family 43 member 1	ENSG00000149150.8_3
440854	283.378	-8.76935	1.88516	-4.65177	3.29095e-06	4.39389e-05	CAPN14	calpain 14	ENSG00000214711.9_2
7803	10743.3	1.33495	0.286965	4.65195	3.28816e-06	4.39389e-05	PTP4A1	protein tyrosine phosphatase 4A1	ENSG00000112245.10_2
7126	2088.32	-1.31544	0.282939	-4.64921	3.3321e-06	4.445e-05	TNFAIP1	TNF alpha induced protein 1	ENSG00000109079.9_2
5980	682.472	1.77571	0.382015	4.64827	3.3473e-06	4.46143e-05	REV3L	REV3 like, DNA directed polymerase zeta catalytic subunit	ENSG00000009413.15_4
10755	8078.26	-1.91118	0.411177	-4.64808	3.35042e-06	4.46175e-05	GIPC1	GIPC PDZ domain containing family member 1	ENSG00000123159.15_3
8809	16.0341	-7.19727	1.54853	-4.64781	3.35471e-06	4.46361e-05	IL18R1	interleukin 18 receptor 1	ENSG00000115604.10_3
79883	52.5524	-3.19851	0.68859	-4.64501	3.40065e-06	4.52084e-05	PODNL1	podocan like 1	ENSG00000132000.12_4
1620	39.4354	-7.20584	1.55156	-4.64424	3.41324e-06	4.53368e-05	BRINP1	BMP/retinoic acid inducible neural specific 1	ENSG00000078725.12_2
9143	264.68	2.99229	0.644433	4.64329	3.42905e-06	4.55077e-05	SYNGR3	synaptogyrin 3	ENSG00000127561.14_2
6309	1784.79	-2.06196	0.444111	-4.64289	3.43563e-06	4.5556e-05	SC5D	sterol-C5-desaturase	ENSG00000109929.9_2
56262	7373.73	-1.37343	0.29605	-4.63917	3.49809e-06	4.63444e-05	LRRC8A	leucine rich repeat containing 8 VRAC subunit A	ENSG00000136802.11_2
79694	580.403	1.73176	0.373346	4.63849	3.50959e-06	4.64569e-05	MANEA	mannosidase endo-alpha	ENSG00000172469.15_3
201799	1835.42	-2.93035	0.631894	-4.63741	3.528e-06	4.66607e-05	TMEM154	transmembrane protein 154	ENSG00000170006.11_3
81610	1182.36	3.00898	0.649096	4.63565	3.55821e-06	4.70201e-05	FAM83D	family with sequence similarity 83 member D	ENSG00000101447.14_3
54535	1075.83	1.68253	0.363092	4.63389	3.58861e-06	4.73813e-05	CCHCR1	coiled-coil alpha-helical rod protein 1	ENSG00000204536.13_3
11200	673.244	1.54825	0.334161	4.63323	3.60003e-06	4.74915e-05	CHEK2	checkpoint kinase 2	ENSG00000183765.20_3
9751	309.199	-1.85327	0.400241	-4.63038	3.64995e-06	4.8109e-05	SNPH	syntaphilin	ENSG00000101298.13_3
23464	541.583	1.47629	0.319015	4.62764	3.69861e-06	4.86675e-05	GCAT	glycine C-acetyltransferase	ENSG00000100116.16_3
54933	244.468	-3.02693	0.654089	-4.62771	3.69736e-06	4.86675e-05	RHBDL2	rhomboid like 2	ENSG00000158315.10_2
6237	2868.26	-2.08653	0.450915	-4.62733	3.70417e-06	4.86992e-05	RRAS	RAS related	ENSG00000126458.3_2
6335	13.5071	-6.6933	1.44731	-4.62464	3.75243e-06	4.92917e-05	SCN9A	sodium voltage-gated channel alpha subunit 9	ENSG00000169432.15_4
10991	24.6501	4.3554	0.941904	4.62403	3.7635e-06	4.93951e-05	SLC38A3	solute carrier family 38 member 3	ENSG00000188338.14_3
8863	213.954	2.13686	0.46237	4.62154	3.80901e-06	4.995e-05	PER3	period circadian regulator 3	ENSG00000049246.14_2
152485	151.933	-3.42816	0.74201	-4.6201	3.83554e-06	5.02553e-05	ZNF827	zinc finger protein 827	ENSG00000151612.15_3
56241	78.7786	3.63346	0.786493	4.61982	3.84065e-06	5.0259e-05	SUSD2	sushi domain containing 2	ENSG00000099994.10_2
79671	464.866	-1.70044	0.368082	-4.61973	3.84232e-06	5.0259e-05	NLRX1	NLR family member X1	ENSG00000160703.15_2
51477	2269.59	1.81712	0.393363	4.61945	3.84751e-06	5.02843e-05	ISYNA1	inositol-3-phosphate synthase 1	ENSG00000105655.18_4
10398	98.3288	-3.6689	0.79426	-4.61927	3.85099e-06	5.02873e-05	MYL9	myosin light chain 9	ENSG00000101335.9_2
9841	360.119	1.14118	0.247132	4.61769	3.88029e-06	5.06271e-05	ZBTB24	zinc finger and BTB domain containing 24	ENSG00000112365.4_3
100505576	32.3727	-2.63649	0.57118	-4.61587	3.91452e-06	5.10307e-05	RP1-56K13.1	long intergenic non-protein coding RNA 672	ENSG00000263874.2_4
51291	419.176	-1.61818	0.350622	-4.61518	3.92761e-06	5.11582e-05	GMIP	GEM interacting protein	ENSG00000089639.10_3
3646	14771.7	1.59687	0.346096	4.61395	3.95093e-06	5.14186e-05	EIF3E	eukaryotic translation initiation factor 3 subunit E	ENSG00000104408.9_3
3984	1263.2	-1.05149	0.227921	-4.61341	3.96121e-06	5.15091e-05	LIMK1	LIM domain kinase 1	ENSG00000106683.14_2
8479	801.904	1.5888	0.344429	4.61286	3.97172e-06	5.16024e-05	HIRIP3	HIRA interacting protein 3	ENSG00000149929.15_2
100505633	617.658	-3.23225	0.700743	-4.61261	3.97652e-06	5.16214e-05	RP11-48O20.4	long intergenic non-protein coding RNA 1133	ENSG00000224259.6_3
200845	170.217	1.39586	0.302814	4.60963	4.03378e-06	5.23207e-05	KCTD6	potassium channel tetramerization domain containing 6	ENSG00000168301.12_3
71	72357	-0.979924	0.212737	-4.60628	4.09945e-06	5.31279e-05	ACTG1	actin gamma 1	ENSG00000184009.10_4
114757	43.8849	-4.5054	0.978147	-4.60605	4.10388e-06	5.31408e-05	CYGB	cytoglobin	ENSG00000161544.9_3
80380	17.0978	-7.42188	1.6116	-4.60528	4.11911e-06	5.32934e-05	PDCD1LG2	programmed cell death 1 ligand 2	ENSG00000197646.7_2
171425	442.18	1.47706	0.320961	4.60199	4.18473e-06	5.40693e-05	CLYBL	citramalyl-CoA lyase	ENSG00000125246.15_4
2664	3646.61	-0.990075	0.215144	-4.60192	4.18608e-06	5.40693e-05	GDI1	GDP dissociation inhibitor 1	ENSG00000203879.11_2
25758	49.7842	-5.11818	1.11243	-4.60092	4.20634e-06	5.42729e-05	KIAA1549L	KIAA1549 like	ENSG00000110427.15_4
55964	44.4759	3.09173	0.672	4.60079	4.20886e-06	5.42729e-05	2003-09-01	septin 3	ENSG00000100167.20_3
3930	2281.97	1.67534	0.364184	4.60025	4.21993e-06	5.43703e-05	LBR	lamin B receptor	ENSG00000143815.14_3
57630	417.637	-1.62582	0.353502	-4.59919	4.2413e-06	5.46001e-05	SH3RF1	SH3 domain containing ring finger 1	ENSG00000154447.14_3
6508	208.665	-2.03807	0.443157	-4.59897	4.24583e-06	5.46129e-05	SLC4A3	solute carrier family 4 member 3	ENSG00000114923.16_4
7409	122.741	-5.28903	1.15107	-4.59487	4.33011e-06	5.56507e-05	VAV1	vav guanine nucleotide exchange factor 1	ENSG00000141968.7_2
55251	844.874	1.08221	0.235652	4.59241	4.38153e-06	5.62649e-05	PCMTD2	protein-L-isoaspartate (D-aspartate) O-methyltransferase domain containing 2	ENSG00000203880.11_3
7984	1522.58	-1.59276	0.347001	-4.59006	4.43109e-06	5.68541e-05	ARHGEF5	Rho guanine nucleotide exchange factor 5	ENSG00000050327.14_4
162417	170.02	-2.73611	0.596271	-4.5887	4.46013e-06	5.71317e-05	NAGS	N-acetylglutamate synthase	ENSG00000161653.10_2
55238	454.801	-1.78086	0.388082	-4.58886	4.45677e-06	5.71317e-05	SLC38A7	solute carrier family 38 member 7	ENSG00000103042.8_3
150051	29.2349	2.92769	0.6386	4.58455	4.54965e-06	5.82303e-05	AP000251.3	uncharacterized LOC150051	ENSG00000237594.2_4
4245	3804.2	-1.10898	0.241985	-4.58285	4.58682e-06	5.86574e-05	MGAT1	alpha-1,3-mannosyl-glycoprotein 2-beta-N-acetylglucosaminyltransferase	ENSG00000131446.16_4
8933	2218.92	-1.6334	0.356509	-4.58164	4.61344e-06	5.89491e-05	FAM127A	retrotransposon Gag like 8C	ENSG00000134590.13_4
1138	159.92	1.69726	0.370473	4.58132	4.62052e-06	5.89908e-05	CHRNA5	cholinergic receptor nicotinic alpha 5 subunit	ENSG00000169684.13_3
23467	98.0217	2.59144	0.565706	4.5809	4.62986e-06	5.90613e-05	NPTXR	neuronal pentraxin receptor	ENSG00000221890.3_2
11313	2248.2	-1.36861	0.298787	-4.58055	4.63751e-06	5.91101e-05	LYPLA2	lysophospholipase 2	ENSG00000011009.10_2
5994	130.145	1.97836	0.431961	4.57995	4.65094e-06	5.92325e-05	RFXAP	regulatory factor X associated protein	ENSG00000133111.3_2
84950	998.642	0.991951	0.216749	4.5765	4.72809e-06	6.01655e-05	PRPF38A	pre-mRNA processing factor 38A	ENSG00000134748.12_2
5650	2674.31	-6.39813	1.3984	-4.57531	4.75516e-06	6.04602e-05	KLK7	kallikrein related peptidase 7	ENSG00000169035.11_2
647121	41.8798	-3.64324	0.796318	-4.57511	4.7597e-06	6.04682e-05	EMBP1	embigin pseudogene 1	ENSG00000231752.5_2
11343	674.373	-3.10855	0.679574	-4.57426	4.77897e-06	6.06631e-05	MGLL	monoglyceride lipase	ENSG00000074416.13_5
9936	176.94	2.64175	0.577549	4.57408	4.78318e-06	6.06668e-05	CD302	CD302 molecule	ENSG00000241399.6_3
56256	200.024	4.77395	1.0443	4.57145	4.84362e-06	6.1383e-05	SERTAD4	SERTA domain containing 4	ENSG00000082497.11_2
25878	125.83	3.10215	0.678679	4.57086	4.85733e-06	6.15063e-05	MXRA5	matrix remodeling associated 5	ENSG00000101825.7_2
4801	557.699	1.09557	0.239742	4.56979	4.88213e-06	6.17698e-05	NFYB	nuclear transcription factor Y subunit beta	ENSG00000120837.7_3
10388	847.222	5.52865	1.21194	4.56184	5.07077e-06	6.40546e-05	SYCP2	synaptonemal complex protein 2	ENSG00000196074.12_5
51184	842.675	1.18098	0.258884	4.56183	5.071e-06	6.40546e-05	GPN3	GPN-loop GTPase 3	ENSG00000111231.8_2
55778	222.474	-1.22371	0.268342	-4.56026	5.10899e-06	6.44817e-05	ZNF839	zinc finger protein 839	ENSG00000022976.15_3
64129	7575.05	-2.84394	0.623675	-4.55997	5.11602e-06	6.45178e-05	TINAGL1	tubulointerstitial nephritis antigen like 1	ENSG00000142910.15_2
1594	476.624	-1.68294	0.369164	-4.55878	5.14511e-06	6.48317e-05	CYP27B1	cytochrome P450 family 27 subfamily B member 1	ENSG00000111012.9_3
65244	1109.71	-1.08739	0.238582	-4.55773	5.17101e-06	6.51051e-05	SPATS2	spermatogenesis associated serine rich 2	ENSG00000123352.17_3
349667	42.8175	3.20333	0.703038	4.5564	5.20367e-06	6.54629e-05	RTN4RL2	reticulon 4 receptor like 2	ENSG00000186907.7_3
345778	872.25	1.08306	0.237719	4.55605	5.21253e-06	6.5521e-05	MTX3	metaxin 3	ENSG00000177034.15_3
25929	1057.48	1.04148	0.228616	4.5556	5.2236e-06	6.56069e-05	GEMIN5	gem nuclear organelle associated protein 5	ENSG00000082516.8_2
823	12633.2	-1.63562	0.359072	-4.55514	5.23512e-06	6.56981e-05	CAPN1	calpain 1	ENSG00000014216.15_5
84419	100.169	-3.40845	0.748343	-4.55466	5.24706e-06	6.57947e-05	C15orf48	chromosome 15 open reading frame 48	ENSG00000166920.12_3
114880	631.392	0.867588	0.19051	4.55403	5.26273e-06	6.59376e-05	OSBPL6	oxysterol binding protein like 6	ENSG00000079156.16_3
23529	129.426	-2.0446	0.449497	-4.54864	5.39946e-06	6.7596e-05	CLCF1	cardiotrophin like cytokine factor 1	ENSG00000175505.10_3
90	418.131	-1.00908	0.221955	-4.54636	5.45823e-06	6.82764e-05	ACVR1	activin A receptor type 1	ENSG00000115170.13_2
55819	1186.9	1.23026	0.270687	4.54494	5.49502e-06	6.86811e-05	RNF130	ring finger protein 130	ENSG00000113269.13_4
9525	3025.75	-1.26588	0.278801	-4.54043	5.61398e-06	7.01113e-05	VPS4B	vacuolar protein sorting 4 homolog B	ENSG00000119541.9_3
84525	924.173	-4.12082	0.90789	-4.5389	5.65492e-06	7.05655e-05	HOPX	HOP homeobox	ENSG00000171476.21_3
26249	104.413	-1.78027	0.392254	-4.53856	5.66388e-06	7.06204e-05	KLHL3	kelch like family member 3	ENSG00000146021.14_3
8507	1167.24	-2.31566	0.510328	-4.53759	5.68994e-06	7.08882e-05	ENC1	ectodermal-neural cortex 1	ENSG00000171617.13_3
338322	28.7543	-8.59177	1.89587	-4.53183	5.84756e-06	7.27931e-05	NLRP10	NLR family pyrin domain containing 10	ENSG00000182261.3_3
55775	629.464	1.11751	0.246641	4.5309	5.87324e-06	7.3054e-05	TDP1	tyrosyl-DNA phosphodiesterase 1	ENSG00000042088.13_4
80321	662.473	1.59738	0.352693	4.52909	5.92382e-06	7.36239e-05	CEP70	centrosomal protein 70	ENSG00000114107.8_5
25939	526.556	1.26406	0.279265	4.52637	6.00059e-06	7.45182e-05	SAMHD1	SAM and HD domain containing deoxynucleoside triphosphate triphosphohydrolase 1	ENSG00000101347.9_3
8682	3363.02	-1.44109	0.318404	-4.52598	6.01154e-06	7.45943e-05	PEA15	proliferation and apoptosis adaptor protein 15	ENSG00000162734.12_3
91039	3654.66	-1.07562	0.237671	-4.52569	6.01994e-06	7.46386e-05	DPP9	dipeptidyl peptidase 9	ENSG00000142002.17_3
25818	4607.67	-6.50612	1.43775	-4.52521	6.03356e-06	7.47475e-05	KLK5	kallikrein related peptidase 5	ENSG00000167754.12_2
55422	396.226	1.24141	0.274485	4.52268	6.10619e-06	7.55867e-05	ZNF331	zinc finger protein 331	ENSG00000130844.16_3
11010	73.4508	-2.44834	0.541968	-4.51749	6.25757e-06	7.73986e-05	GLIPR1	GLI pathogenesis related 1	ENSG00000139278.9_3
115106	499.79	1.38236	0.306109	4.5159	6.30492e-06	7.7922e-05	HAUS1	HAUS augmin like complex subunit 1	ENSG00000152240.12_2
143098	563.29	-2.16886	0.480306	-4.51557	6.31467e-06	7.79257e-05	MPP7	membrane palmitoylated protein 7	ENSG00000150054.18_2
51191	78.9091	1.96092	0.43426	4.51555	6.3153e-06	7.79257e-05	HERC5	HECT and RLD domain containing E3 ubiquitin protein ligase 5	ENSG00000138646.8_3
23262	976.501	1.39342	0.308657	4.51447	6.34745e-06	7.82599e-05	PPIP5K2	diphosphoinositol pentakisphosphate kinase 2	ENSG00000145725.19_4
10109	11864.5	-1.32527	0.29362	-4.51356	6.37473e-06	7.85336e-05	ARPC2	actin related protein 2/3 complex subunit 2	ENSG00000163466.15_2
54209	56.9403	-7.10426	1.57409	-4.51325	6.38407e-06	7.8586e-05	TREM2	triggering receptor expressed on myeloid cells 2	ENSG00000095970.16_2
83732	1189.04	1.1277	0.249897	4.51265	6.40211e-06	7.87455e-05	RIOK1	RIO kinase 1	ENSG00000124784.8_2
29799	152.876	3.97136	0.880144	4.51217	6.41677e-06	7.88631e-05	YPEL1	yippee like 1	ENSG00000100027.14_2
255809	106.848	2.88691	0.640728	4.50567	6.61623e-06	8.12499e-05	C19orf38	chromosome 19 open reading frame 38	ENSG00000214212.8_3
100506311	462.686	-2.89878	0.643896	-4.50193	6.73386e-06	8.26287e-05	HOTAIRM1	HOXA transcript antisense RNA, myeloid-specific 1	ENSG00000233429.9_4
2525	681.784	-3.36792	0.748212	-4.5013	6.75407e-06	8.27897e-05	FUT3	fucosyltransferase 3 (Lewis blood group)	ENSG00000171124.13_4
435	374.43	-1.52309	0.338376	-4.50118	6.75769e-06	8.27897e-05	ASL	argininosuccinate lyase	ENSG00000126522.16_3
64773	1103.31	1.99635	0.44356	4.50075	6.77153e-06	8.28936e-05	PCED1A	PC-esterase domain containing 1A	ENSG00000132635.16_3
196513	133.5	-2.72181	0.604799	-4.50036	6.78388e-06	8.29791e-05	DCP1B	decapping mRNA 1B	ENSG00000151065.13_2
3619	1392.98	2.02381	0.449748	4.49987	6.79955e-06	8.31051e-05	INCENP	inner centromere protein	ENSG00000149503.12_2
5791	606.982	-2.30147	0.511609	-4.49848	6.844e-06	8.35822e-05	PTPRE	protein tyrosine phosphatase receptor type E	ENSG00000132334.16_4
2069	1832.48	-2.78143	0.618433	-4.49754	6.87431e-06	8.38861e-05	EREG	epiregulin	ENSG00000124882.3_2
10884	749.473	0.981919	0.218385	4.49628	6.91533e-06	8.43202e-05	MRPS30	mitochondrial ribosomal protein S30	ENSG00000112996.10_3
55744	879.52	1.01675	0.22621	4.49473	6.96598e-06	8.48708e-05	COA1	cytochrome c oxidase assembly factor 1 homolog	ENSG00000106603.18_5
59338	1464.93	-1.22826	0.273378	-4.4929	7.02611e-06	8.5536e-05	PLEKHA1	pleckstrin homology domain containing A1	ENSG00000107679.14_3
5327	2467.39	2.5614	0.570415	4.49042	7.10831e-06	8.64006e-05	PLAT	plasminogen activator, tissue type	ENSG00000104368.17_4
91012	935.727	-1.04779	0.233333	-4.49053	7.10468e-06	8.64006e-05	CERS5	ceramide synthase 5	ENSG00000139624.12_2
147699	91.6746	1.69092	0.3767	4.48878	7.16327e-06	8.69745e-05	PPM1N	protein phosphatase, Mg2+/Mn2+ dependent 1N (putative)	ENSG00000213889.10_2
163732	862.159	-1.69887	0.37848	-4.48867	7.16678e-06	8.69745e-05	CITED4	Cbp/p300 interacting transactivator with Glu/Asp rich carboxy-terminal domain 4	ENSG00000179862.6_2
55809	1047.2	1.53397	0.341858	4.48715	7.21814e-06	8.75291e-05	TRERF1	transcriptional regulating factor 1	ENSG00000124496.12_3
858	3964.82	-1.1054	0.246407	-4.48609	7.25434e-06	8.78992e-05	CAV2	caveolin 2	ENSG00000105971.14_2
26020	5295.21	-1.69516	0.37796	-4.48501	7.29093e-06	8.82149e-05	LRP10	LDL receptor related protein 10	ENSG00000197324.8_4
81873	1824.24	-1.22988	0.274221	-4.48499	7.29181e-06	8.82149e-05	ARPC5L	actin related protein 2/3 complex subunit 5 like	ENSG00000136950.13_2
760	588.16	-3.28724	0.733014	-4.48455	7.30688e-06	8.83282e-05	CA2	carbonic anhydrase 2	ENSG00000104267.9_2
30818	186.578	2.88347	0.643046	4.48408	7.32282e-06	8.84517e-05	KCNIP3	potassium voltage-gated channel interacting protein 3	ENSG00000115041.12_3
126006	78.7527	4.42561	0.987442	4.4819	7.39829e-06	8.92935e-05	PCP2	Purkinje cell protein 2	ENSG00000174788.9_3
29035	1272.81	-1.4855	0.331613	-4.47961	7.47789e-06	9.01838e-05	C16orf72	chromosome 16 open reading frame 72	ENSG00000182831.11_4
1968	7602.75	0.856054	0.191133	4.47885	7.50468e-06	9.04364e-05	EIF2S3	eukaryotic translation initiation factor 2 subunit gamma	ENSG00000130741.10_2
5119	2600.67	-0.924139	0.206468	-4.47595	7.60717e-06	9.16e-05	CHMP1A	charged multivesicular body protein 1A	ENSG00000131165.14_2
84674	150.484	-3.24486	0.725759	-4.47099	7.78577e-06	9.36777e-05	CARD6	caspase recruitment domain family member 6	ENSG00000132357.13_3
22995	699.938	2.32506	0.520266	4.46898	7.85937e-06	9.44897e-05	CEP152	centrosomal protein 152	ENSG00000103995.13_5
1029	4959.93	2.30391	0.515571	4.46865	7.87139e-06	9.45445e-05	CDKN2A	cyclin dependent kinase inhibitor 2A	ENSG00000147889.17_3
51129	2392.17	-3.06679	0.68631	-4.46852	7.87616e-06	9.45445e-05	ANGPTL4	angiopoietin like 4	ENSG00000167772.11_3
1490	183.135	-3.46945	0.776861	-4.46599	7.96987e-06	9.5521e-05	CTGF	cellular communication network factor 2	ENSG00000118523.5_2
63979	696.558	1.81807	0.407086	4.46606	7.96749e-06	9.5521e-05	FIGNL1	fidgetin like 1	ENSG00000132436.11_5
654254	77.1571	2.39184	0.5357	4.46488	8.01136e-06	9.5944e-05	ZNF732	zinc finger protein 732	ENSG00000186777.11_3
801	10704.6	-1.39978	0.313578	-4.46391	8.04776e-06	9.63053e-05	CALM1	calmodulin 1	ENSG00000198668.10_3
23517	3188.47	1.35562	0.303822	4.46189	8.12405e-06	9.7143e-05	SKIV2L2	Mtr4 exosome RNA helicase	ENSG00000039123.15_3
388115	415.881	-2.27161	0.509153	-4.46155	8.13702e-06	9.72229e-05	C15orf52	coiled-coil domain containing 9B	ENSG00000188549.12_4
103910	10893.6	-1.59688	0.357954	-4.46115	8.15213e-06	9.73282e-05	MYL12B	myosin light chain 12B	ENSG00000118680.12_2
56666	155.57	-3.7621	0.843999	-4.45746	8.2935e-06	9.89396e-05	PANX2	pannexin 2	ENSG00000073150.13_4
84433	20.6184	-7.93041	1.77926	-4.45715	8.30582e-06	9.90103e-05	CARD11	caspase recruitment domain family member 11	ENSG00000198286.9_2
2185	3384.19	-1.40733	0.315961	-4.45413	8.42339e-06	0.000100334	PTK2B	protein tyrosine kinase 2 beta	ENSG00000120899.17_4
2686	383.097	1.71078	0.384163	4.45326	8.45767e-06	0.000100665	GGT7	gamma-glutamyltransferase 7	ENSG00000131067.16_2
9903	3138.29	-1.44001	0.323438	-4.45219	8.49983e-06	0.000101089	KLHL21	kelch like family member 21	ENSG00000162413.16_3
1820	434.585	-2.28484	0.513505	-4.4495	8.60709e-06	0.000102286	ARID3A	AT-rich interaction domain 3A	ENSG00000116017.6
9641	136.385	-2.37523	0.533954	-4.44837	8.65236e-06	0.000102745	IKBKE	inhibitor of nuclear factor kappa B kinase subunit epsilon	ENSG00000263528.7_2
203259	878.569	-1.55192	0.348989	-4.4469	8.71166e-06	0.00010337	FAM219A	family with sequence similarity 219 member A	ENSG00000164970.14_2
55748	3256.74	-1.06651	0.239872	-4.44616	8.74201e-06	0.000103651	CNDP2	carnosine dipeptidase 2	ENSG00000133313.14_4
221294	1561.52	1.53499	0.34538	4.44435	8.81594e-06	0.000104447	NT5DC1	5'-nucleotidase domain containing 1	ENSG00000178425.13_2
54872	845.763	-1.37164	0.308683	-4.44352	8.84993e-06	0.00010462	PIGG	phosphatidylinositol glycan anchor biosynthesis class G	ENSG00000174227.15_3
7133	17.0253	6.35581	1.43036	4.44351	8.85036e-06	0.00010462	TNFRSF1B	TNF receptor superfamily member 1B	ENSG00000028137.18_3
84667	319.527	2.66037	0.598712	4.4435	8.85087e-06	0.00010462	HES7	hes family bHLH transcription factor 7	ENSG00000179111.8_4
144165	160.126	-2.82594	0.636138	-4.44234	8.89876e-06	0.000105106	PRICKLE1	prickle planar cell polarity protein 1	ENSG00000139174.11_4
126820	18.8837	-5.2603	1.18524	-4.43816	9.07292e-06	0.000107081	WDR63	dynein axonemal intermediate chain 3	ENSG00000162643.12_3
4637	17955.8	-1.38816	0.313261	-4.43131	9.3664e-06	0.000110461	MYL6	myosin light chain 6	ENSG00000092841.18_5
1149	12.5094	-7.60922	1.71724	-4.43107	9.37671e-06	0.000110498	CIDEA	cell death inducing DFFA like effector a	ENSG00000176194.17_2
10589	4765.6	-1.77153	0.399827	-4.43073	9.39132e-06	0.000110586	DRAP1	DR1 associated protein 1	ENSG00000175550.7_2
677	5433.62	-1.4845	0.335197	-4.42875	9.47828e-06	0.000111525	ZFP36L1	ZFP36 ring finger protein like 1	ENSG00000185650.9_3
253190	149.382	-3.6532	0.825222	-4.42693	9.55852e-06	0.000112384	SERHL2	serine hydrolase like 2	ENSG00000183569.17_3
245	27.2936	-4.12286	0.931461	-4.42623	9.58958e-06	0.000112663	ALOX12P2	arachidonate 12-lipoxygenase pseudogene 2	ENSG00000262943.7_2
606495	63.8248	2.13881	0.483249	4.4259	9.60409e-06	0.000112748	CYB5RL	cytochrome b5 reductase like	ENSG00000215883.10_3
79608	35.1364	-6.50904	1.47286	-4.41931	9.90145e-06	0.00011615	RIC3	RIC3 acetylcholine receptor chaperone	ENSG00000166405.14_3
302	138458	-1.70259	0.385393	-4.41781	9.97073e-06	0.000116875	ANXA2	annexin A2	ENSG00000182718.16_4
5378	610.486	1.3815	0.312762	4.41709	1.00038e-05	0.000117173	PMS1	PMS1 homolog 1, mismatch repair system component	ENSG00000064933.17_4
56971	214.563	-2.40634	0.545007	-4.41524	1.00896e-05	0.000118089	CEACAM19	CEA cell adhesion molecule 19	ENSG00000186567.12_3
2081	616.661	-1.57043	0.355813	-4.41365	1.01642e-05	0.000118693	ERN1	endoplasmic reticulum to nucleus signaling 1	ENSG00000178607.15_2
8943	5315.12	-0.925916	0.209782	-4.41371	1.01614e-05	0.000118693	AP3D1	adaptor related protein complex 3 subunit delta 1	ENSG00000065000.16_4
9209	2132.73	-1.36987	0.310366	-4.41373	1.01606e-05	0.000118693	LRRFIP2	LRR binding FLII interacting protein 2	ENSG00000093167.17_4
10205	5157.74	-2.45241	0.555671	-4.41342	1.01748e-05	0.000118727	MPZL2	myelin protein zero like 2	ENSG00000149573.8_2
10804	555.865	-3.32103	0.75262	-4.41263	1.02123e-05	0.000119074	GJB6	gap junction protein beta 6	ENSG00000121742.17_4
6273	44264.1	-2.2932	0.520136	-4.40885	1.03922e-05	0.000121081	S100A2	S100 calcium binding protein A2	ENSG00000196754.10_2
10715	31.2673	2.85483	0.647646	4.408	1.0433e-05	0.000121464	CERS1	ceramide synthase 1	ENSG00000223802.7_4
26273	1387.83	-0.916637	0.207961	-4.40774	1.04455e-05	0.000121519	FBXO3	F-box protein 3	ENSG00000110429.13_2
80031	16.0327	-7.19871	1.63338	-4.40724	1.04696e-05	0.000121707	SEMA6D	semaphorin 6D	ENSG00000137872.16_4
320	110.728	-2.81392	0.638884	-4.40442	1.06065e-05	0.000123207	APBA1	amyloid beta precursor protein binding family A member 1	ENSG00000107282.7_3
9122	69.5377	-3.5653	0.810298	-4.39999	1.08257e-05	0.000125658	SLC16A4	solute carrier family 16 member 4	ENSG00000168679.17_4
3552	1174.73	-3.15571	0.717596	-4.39762	1.09445e-05	0.000126942	IL1A	interleukin 1 alpha	ENSG00000115008.5_2
55034	669.829	1.90572	0.433443	4.39671	1.09903e-05	0.000127377	MOCOS	molybdenum cofactor sulfurase	ENSG00000075643.5_3
26872	238.306	-2.83999	0.646062	-4.39585	1.10342e-05	0.00012779	STEAP1	STEAP family member 1	ENSG00000164647.8_2
58485	1098.71	-1.56484	0.356258	-4.39243	1.12093e-05	0.000129721	TRAPPC1	trafficking protein particle complex 1	ENSG00000170043.11_3
10186	87.6307	-3.44658	0.785874	-4.38567	1.15631e-05	0.000133715	LHFP	LHFPL tetraspan subfamily member 6	ENSG00000183722.7_4
79902	1439.26	1.02768	0.234502	4.38237	1.17393e-05	0.000135651	NUP85	nucleoporin 85	ENSG00000125450.10_2
26276	91.0095	-1.57096	0.358697	-4.37964	1.18875e-05	0.000137261	VPS33B	VPS33B late endosome and lysosome associated	ENSG00000184056.14_3
84460	21.1774	5.30119	1.21054	4.37918	1.19127e-05	0.00013745	ZMAT1	zinc finger matrin-type 1	ENSG00000166432.14_2
54776	1526.78	-1.18991	0.271742	-4.37881	1.19328e-05	0.000137578	PPP1R12C	protein phosphatase 1 regulatory subunit 12C	ENSG00000125503.12_3
317671	77.0592	2.09432	0.478345	4.37826	1.19633e-05	0.000137828	RFESD	Rieske Fe-S domain containing	ENSG00000175449.13_2
56895	686.822	-2.09029	0.477449	-4.37803	1.19759e-05	0.00013787	AGPAT4	1-acylglycerol-3-phosphate O-acyltransferase 4	ENSG00000026652.13_3
81570	831.495	0.831788	0.190011	4.37758	1.20007e-05	0.000138053	CLPB	caseinolytic mitochondrial matrix peptidase chaperone subunit B	ENSG00000162129.13_4
11344	1120.43	-1.22643	0.280209	-4.37683	1.20416e-05	0.000138357	TWF2	twinfilin actin binding protein 2	ENSG00000247596.8_3
55731	832.29	-1.13249	0.258751	-4.37677	1.2045e-05	0.000138357	C17orf63	family with sequence similarity 222 member B	ENSG00000173065.13_4
10998	185.447	2.35906	0.539246	4.37473	1.21582e-05	0.000139553	SLC27A5	solute carrier family 27 member 5	ENSG00000083807.9_5
9600	2221	-1.02081	0.233885	-4.36459	1.27362e-05	0.000146079	PITPNM1	phosphatidylinositol transfer protein membrane associated 1	ENSG00000110697.12_2
100507316	115.775	1.80975	0.414998	4.36088	1.29543e-05	0.00014847	RP13-582O9.5	MYC-induced long non-coding RNA	ENSG00000253716.5_4
5501	3931.48	1.04341	0.239285	4.36054	1.29744e-05	0.000148591	PPP1CC	protein phosphatase 1 catalytic subunit gamma	ENSG00000186298.11_3
142891	1270.26	-1.21672	0.279059	-4.36007	1.30018e-05	0.000148699	SAMD8	sterile alpha motif domain containing 8	ENSG00000156671.12_4
89927	177.86	-2.66627	0.611521	-4.36005	1.30031e-05	0.000148699	C16orf45	bMERB domain containing 1	ENSG00000166780.10_4
11226	771.269	-2.10862	0.483828	-4.35821	1.31131e-05	0.000149846	GALNT6	polypeptide N-acetylgalactosaminyltransferase 6	ENSG00000139629.15_2
3916	4666.05	-1.5708	0.360478	-4.35756	1.31521e-05	0.000150181	LAMP1	lysosomal associated membrane protein 1	ENSG00000185896.10_2
50855	76.8963	2.39921	0.551218	4.35257	1.34552e-05	0.000153529	PARD6A	par-6 family cell polarity regulator alpha	ENSG00000102981.9_2
57451	265.354	-6.8276	1.57022	-4.34819	1.37264e-05	0.000156508	TENM2	teneurin transmembrane protein 2	ENSG00000145934.16_3
79892	2595.37	1.01276	0.232945	4.34764	1.37611e-05	0.000156787	MCMBP	minichromosome maintenance complex binding protein	ENSG00000197771.12_2
51340	1310.41	1.05394	0.242433	4.34734	1.37797e-05	0.000156884	CRNKL1	crooked neck pre-mRNA splicing factor 1	ENSG00000101343.14_3
6714	1595.02	-1.21495	0.279489	-4.34705	1.37981e-05	0.000156977	SRC	SRC proto-oncogene, non-receptor tyrosine kinase	ENSG00000197122.11_3
84230	484.303	-1.76374	0.405972	-4.34448	1.39607e-05	0.00015871	LRRC8C	leucine rich repeat containing 8 VRAC subunit C	ENSG00000171488.14_3
1759	631.938	2.95081	0.679487	4.3427	1.4074e-05	0.000159859	DNM1	dynamin 1	ENSG00000106976.20_2
79723	321.599	1.74669	0.402224	4.34257	1.40824e-05	0.000159859	SUV39H2	suppressor of variegation 3-9 homolog 2	ENSG00000152455.15_4
22822	6920.71	-1.90506	0.438938	-4.34017	1.42373e-05	0.000161499	PHLDA1	pleckstrin homology like domain family A member 1	ENSG00000139289.13_3
51729	2128.35	0.79307	0.182759	4.33943	1.42852e-05	0.000161923	WBP11	WW domain binding protein 11	ENSG00000084463.7_3
407014	19.7035	2.90068	0.668655	4.33809	1.43728e-05	0.000162797	MIR25	microRNA 25	ENSG00000207547.1
55037	1681	0.949688	0.218949	4.33748	1.44124e-05	0.000163126	PTCD3	pentatricopeptide repeat domain 3	ENSG00000132300.18_2
64101	77.5701	-3.86491	0.891776	-4.33395	1.46457e-05	0.000165645	LRRC4	leucine rich repeat containing 4	ENSG00000128594.7_3
23313	3663.8	-1.4258	0.329036	-4.33326	1.46914e-05	0.000166041	KIAA0930	KIAA0930	ENSG00000100364.18_4
55746	1647.21	0.901297	0.208128	4.3305	1.4877e-05	0.000168016	NUP133	nucleoporin 133	ENSG00000069248.11_2
2801	3264.94	-1.01609	0.234765	-4.32812	1.50388e-05	0.000169719	GOLGA2	golgin A2	ENSG00000167110.17_4
79651	1269.12	-1.30972	0.302639	-4.32765	1.50712e-05	0.000169961	RHBDF2	rhomboid 5 homolog 2	ENSG00000129667.12_4
10411	842.689	-3.00345	0.694273	-4.32604	1.51814e-05	0.000171079	RAPGEF3	Rap guanine nucleotide exchange factor 3	ENSG00000079337.15_4
4199	1316.66	-2.56876	0.594821	-4.31855	1.57058e-05	0.000176859	ME1	malic enzyme 1	ENSG00000065833.8_2
8796	6815.09	-3.53059	0.81759	-4.31829	1.57243e-05	0.000176939	SCEL	sciellin	ENSG00000136155.16_2
9633	186.802	3.01732	0.698779	4.31799	1.57456e-05	0.00017705	MTL5	testis expressed metallothionein like protein	ENSG00000132749.10_4
2781	17.8765	6.64572	1.53928	4.31742	1.57866e-05	0.000177129	GNAZ	G protein subunit alpha z	ENSG00000128266.8_2
348093	12.0464	6.08816	1.41014	4.31741	1.57871e-05	0.000177129	RBPMS2	RNA binding protein, mRNA processing factor 2	ENSG00000166831.8_2
79837	1789.65	-1.48316	0.343516	-4.31759	1.57741e-05	0.000177129	PIP4K2C	phosphatidylinositol-5-phosphate 4-kinase type 2 gamma	ENSG00000166908.17_3
100302692	368.714	-1.26287	0.292597	-4.31606	1.58839e-05	0.000177957	FTX	FTX transcript, XIST regulator	ENSG00000230590.9_4
56172	967.868	1.17861	0.273075	4.31606	1.58838e-05	0.000177957	ANKH	ANKH inorganic pyrophosphate transport regulator	ENSG00000154122.13_4
8517	140.208	-1.16229	0.269354	-4.31512	1.59515e-05	0.000178586	IKBKG	inhibitor of nuclear factor kappa B kinase regulatory subunit gamma	ENSG00000269335.5_4
147	76.5622	4.84097	1.12264	4.31212	1.61698e-05	0.000180898	ADRA1B	adrenoceptor alpha 1B	ENSG00000170214.4_4
55526	1145.56	1.42404	0.330373	4.3104	1.62963e-05	0.000182181	DHTKD1	dehydrogenase E1 and transketolase domain containing 1	ENSG00000181192.11_3
254042	91.4535	1.65175	0.383225	4.31012	1.63164e-05	0.000182267	METAP1D	methionyl aminopeptidase type 1D, mitochondrial	ENSG00000172878.13_2
710	999.217	-7.19309	1.66894	-4.30997	1.63275e-05	0.000182267	SERPING1	serpin family G member 1	ENSG00000149131.15_4
51008	934.143	0.947465	0.219907	4.30848	1.64384e-05	0.000183372	ASCC1	activating signal cointegrator 1 complex subunit 1	ENSG00000138303.17_3
29980	658.183	1.40646	0.326495	4.30775	1.64921e-05	0.000183803	DONSON	DNA replication fork stabilization factor DONSON	ENSG00000159147.17_4
84930	829.234	1.73725	0.403296	4.30764	1.65008e-05	0.000183803	MASTL	microtubule associated serine/threonine kinase like	ENSG00000120539.14_3
60685	2318.93	-1.20003	0.278683	-4.30608	1.66173e-05	0.000184968	ZFAND3	zinc finger AN1-type containing 3	ENSG00000156639.11_2
10902	1848.25	1.72639	0.401294	4.30206	1.69219e-05	0.000188223	BRD8	bromodomain containing 8	ENSG00000112983.17_3
84455	125.91	1.40047	0.325548	4.30189	1.69347e-05	0.000188229	EFCAB7	EF-hand calcium binding domain 7	ENSG00000203965.12_3
55035	1135.1	0.834987	0.194131	4.30114	1.69918e-05	0.000188728	NOL8	nucleolar protein 8	ENSG00000198000.11_4
2648	1589.58	1.15115	0.267789	4.29871	1.71796e-05	0.000190678	KAT2A	lysine acetyltransferase 2A	ENSG00000108773.10_3
23107	2164.92	1.05929	0.246512	4.29711	1.73037e-05	0.000191917	MRPS27	mitochondrial ribosomal protein S27	ENSG00000113048.16_3
100996842	345.306	2.35051	0.547054	4.29667	1.73384e-05	0.000192164	AC113189.5	uncharacterized LOC100996842	ENSG00000233223.2_4
4869	45391.9	1.40868	0.327872	4.29644	1.73565e-05	0.000192227	NPM1	nucleophosmin 1	ENSG00000181163.13_3
8710	527.539	-3.78857	0.882124	-4.29483	1.74831e-05	0.000193352	SERPINB7	serpin family B member 7	ENSG00000166396.12_3
94239	2428.83	1.26617	0.294804	4.29495	1.7473e-05	0.000193352	H2AFV	H2A.Z variant histone 2	ENSG00000105968.18_3
10522	1389.99	1.49549	0.348306	4.2936	1.75797e-05	0.000194282	DEAF1	DEAF1 transcription factor	ENSG00000177030.16_3
168455	348.216	-2.10586	0.490586	-4.29255	1.76635e-05	0.000194929	CCDC71L	coiled-coil domain containing 71 like	ENSG00000253276.2_5
9670	1147.95	-1.29927	0.302676	-4.29262	1.76575e-05	0.000194929	IPO13	importin 13	ENSG00000117408.10_2
117247	19.206	4.22866	0.985163	4.29235	1.76796e-05	0.000194967	SLC16A10	solute carrier family 16 member 10	ENSG00000112394.16_4
6283	43.0121	-6.86319	1.59904	-4.29207	1.77014e-05	0.000195068	S100A12	S100 calcium binding protein A12	ENSG00000163221.8_2
390928	23.894	-4.27006	0.995359	-4.28997	1.78697e-05	0.000196783	ACP7	acid phosphatase 7, tartrate resistant (putative)	ENSG00000183760.10_3
286	19.7258	3.6653	0.854979	4.287	1.81102e-05	0.000199235	ANK1	ankyrin 1	ENSG00000029534.20_4
84254	516.952	1.83715	0.42855	4.2869	1.81182e-05	0.000199235	CAMKK1	calcium/calmodulin dependent protein kinase kinase 1	ENSG00000004660.14_2
55159	1495.59	1.3069	0.304883	4.28657	1.81452e-05	0.00019939	RFWD3	ring finger and WD repeat domain 3	ENSG00000168411.13_3
143458	796.969	1.89363	0.441871	4.28549	1.82337e-05	0.000200221	LDLRAD3	low density lipoprotein receptor class A domain containing 3	ENSG00000179241.12_3
3298	467.103	1.64217	0.383301	4.28428	1.83329e-05	0.000201168	HSF2	heat shock transcription factor 2	ENSG00000025156.12_2
826	10207.7	-1.1413	0.266427	-4.28372	1.83797e-05	0.000201538	CAPNS1	calpain small subunit 1	ENSG00000126247.10_5
162394	2761.39	-1.58289	0.369585	-4.28289	1.84482e-05	0.000202146	SLFN5	schlafen family member 5	ENSG00000166750.9_2
2312	35.9087	-6.61754	1.54518	-4.28269	1.8465e-05	0.000202187	FLG	filaggrin	ENSG00000143631.10_2
54556	290.631	1.24313	0.290328	4.2818	1.85389e-05	0.000202852	ING3	inhibitor of growth family member 3	ENSG00000071243.15_2
10627	8059.65	-1.1168	0.26089	-4.28074	1.86272e-05	0.000203674	MYL12A	myosin light chain 12A	ENSG00000101608.12_4
150209	61.5538	-2.41819	0.564993	-4.28003	1.86871e-05	0.000204184	AIFM3	apoptosis inducing factor mitochondria associated 3	ENSG00000183773.15_4
5338	1667.69	-1.29973	0.303762	-4.27878	1.87919e-05	0.000205185	PLD2	phospholipase D2	ENSG00000129219.13_2
10520	202.859	-1.08679	0.254218	-4.27503	1.91114e-05	0.000208526	ZNF211	zinc finger protein 211	ENSG00000121417.13_3
254359	427.441	-1.31358	0.307321	-4.27431	1.91729e-05	0.00020905	ZDHHC24	zinc finger DHHC-type containing 24	ENSG00000174165.7_2
3163	2189.56	-1.65235	0.386601	-4.27406	1.91946e-05	0.000209139	HMOX2	heme oxygenase 2	ENSG00000103415.11_2
2017	8044.12	-1.10815	0.259305	-4.27353	1.92399e-05	0.000209484	CTTN	cortactin	ENSG00000085733.15_2
1397	1947.71	1.99222	0.466372	4.27174	1.93957e-05	0.000211033	CRIP2	cysteine rich protein 2	ENSG00000182809.10_2
90060	793.496	-1.73598	0.40641	-4.27149	1.94168e-05	0.000211113	CCDC120	coiled-coil domain containing 120	ENSG00000147144.12_4
2709	797.397	-2.80594	0.656989	-4.27091	1.94678e-05	0.000211519	GJB5	gap junction protein beta 5	ENSG00000189280.3_2
401115	247.27	-2.38482	0.558677	-4.26869	1.96627e-05	0.000213337	C4orf48	chromosome 4 open reading frame 48	ENSG00000243449.6_3
51442	44.9212	-5.2913	1.23954	-4.26878	1.96546e-05	0.000213337	VGLL1	vestigial like family member 1	ENSG00000102243.12_2
146206	33.6569	3.30255	0.773865	4.2676	1.97584e-05	0.000214224	RP11-167P11.3	capping protein regulator and myosin 1 linker 2	ENSG00000159753.13_4
64132	945.458	-1.18705	0.27819	-4.26706	1.98064e-05	0.000214595	XYLT2	xylosyltransferase 2	ENSG00000015532.9_2
9415	4831.2	2.30297	0.539764	4.26661	1.98462e-05	0.000214876	FADS2	fatty acid desaturase 2	ENSG00000134824.13_3
7048	3975.68	-1.23431	0.289419	-4.26481	2.00076e-05	0.000216471	TGFBR2	transforming growth factor beta receptor 2	ENSG00000163513.17_3
153020	26.9218	-5.84732	1.37126	-4.26421	2.0061e-05	0.000216754	RASGEF1B	RasGEF domain family member 1B	ENSG00000138670.17_4
30851	133.514	-1.96103	0.459888	-4.26415	2.00661e-05	0.000216754	TAX1BP3	Tax1 binding protein 3	ENSG00000213977.7_3
57480	208.636	-2.74982	0.644885	-4.26405	2.00757e-05	0.000216754	PLEKHG1	pleckstrin homology and RhoGEF domain containing G1	ENSG00000120278.16_4
25759	62.2965	-3.64805	0.855955	-4.26196	2.02639e-05	0.000218632	SHC2	SHC adaptor protein 2	ENSG00000129946.10_2
2905	19.6451	8.09903	1.90195	4.25828	2.0601e-05	0.000222114	GRIN2C	glutamate ionotropic receptor NMDA type subunit 2C	ENSG00000161509.13_2
10468	107.006	-4.31088	1.01441	-4.24966	2.14098e-05	0.000230673	FST	follistatin	ENSG00000134363.11_3
124093	106.932	1.78956	0.421379	4.2469	2.16745e-05	0.000233363	CCDC78	coiled-coil domain containing 78	ENSG00000162004.16_4
81571	174.065	1.78478	0.420744	4.24197	2.21566e-05	0.000238388	MIR600HG	MIR600 host gene	ENSG00000236901.6_3
9372	861.81	-0.838042	0.197574	-4.24165	2.21878e-05	0.000238557	ZFYVE9	zinc finger FYVE-type containing 9	ENSG00000157077.14_3
54843	403.213	-3.67172	0.865692	-4.24137	2.22156e-05	0.00023869	SYTL2	synaptotagmin like 2	ENSG00000137501.17_4
118738	125.998	2.8455	0.671009	4.24062	2.229e-05	0.000239324	ZNF488	zinc finger protein 488	ENSG00000265763.3_2
2696	119.705	-2.58477	0.609717	-4.23929	2.24229e-05	0.000240583	GIPR	gastric inhibitory polypeptide receptor	ENSG00000010310.8_3
55558	2345.97	-1.45085	0.342411	-4.23714	2.26381e-05	0.000242724	PLXNA3	plexin A3	ENSG00000130827.6_2
6699	4285.29	-6.2174	1.46794	-4.23547	2.28075e-05	0.000244371	SPRR1B	small proline rich protein 1B	ENSG00000169469.8_2
100861548	121.579	-1.72465	0.407235	-4.23503	2.28518e-05	0.000244676	RP11-401M16.7	PINK1 antisense RNA	ENSG00000117242.7_5
54544	1796.66	-7.41032	1.75041	-4.23346	2.30118e-05	0.000246219	CRCT1	cysteine rich C-terminal 1	ENSG00000169509.5_2
50854	5393.39	2.27712	0.537997	4.23259	2.31019e-05	0.000247012	C6orf48	small nucleolar RNA host gene 32	ENSG00000204387.12_2
84952	104.111	-2.39296	0.565827	-4.22914	2.3459e-05	0.000250656	CGNL1	cingulin like 1	ENSG00000128849.10_2
1727	4705.01	-1.29668	0.306646	-4.22858	2.3517e-05	0.000251103	CYB5R3	cytochrome b5 reductase 3	ENSG00000100243.20_3
339366	377.725	-1.33967	0.316974	-4.22645	2.37409e-05	0.000253318	ADAMTSL5	ADAMTS like 5	ENSG00000185761.10_2
51586	2766.51	-1.00056	0.236761	-4.22605	2.37834e-05	0.000253596	MED15	mediator complex subunit 15	ENSG00000099917.17_4
91107	901.801	2.09782	0.496435	4.22576	2.38134e-05	0.000253741	TRIM47	tripartite motif containing 47	ENSG00000132481.6_3
9871	1033.09	-2.09959	0.496955	-4.22492	2.3903e-05	0.000254521	SEC24D	SEC24 homolog D, COPII coat complex component	ENSG00000150961.14_2
100128553	127.051	-2.91153	0.689265	-4.22411	2.39891e-05	0.000255262	CTAGE4	CTAGE family member 4	ENSG00000225932.3_3
29899	3447.24	1.68873	0.399919	4.22269	2.41406e-05	0.000256697	GPSM2	G protein signaling modulator 2	ENSG00000121957.13_4
1847	2535.72	-2.17137	0.514288	-4.22209	2.42051e-05	0.000257206	DUSP5	dual specificity phosphatase 5	ENSG00000138166.5_2
161823	237.344	1.35704	0.321471	4.22134	2.4285e-05	0.000257602	ADAL	adenosine deaminase like	ENSG00000168803.15_3
26262	1191.16	-1.68057	0.39812	-4.22128	2.42923e-05	0.000257602	TSPAN17	tetraspanin 17	ENSG00000048140.17_4
55275	1654.69	-1.22837	0.290976	-4.22154	2.42637e-05	0.000257602	VPS53	VPS53 subunit of GARP complex	ENSG00000141252.19_4
56997	1205.25	2.91079	0.689695	4.22041	2.43859e-05	0.000258283	ADCK3	coenzyme Q8A	ENSG00000163050.16_3
79650	1304.74	-1.49363	0.353911	-4.22037	2.43899e-05	0.000258283	USB1	U6 snRNA biogenesis phosphodiesterase 1	ENSG00000103005.11_3
56899	20.5039	5.78783	1.37171	4.21942	2.44936e-05	0.000259203	ANKS1B	ankyrin repeat and sterile alpha motif domain containing 1B	ENSG00000185046.18_3
85004	86.7391	3.32356	0.787792	4.21882	2.45582e-05	0.000259709	RERG	RAS like estrogen regulated growth inhibitor	ENSG00000134533.6_4
11142	182.365	-2.51875	0.597151	-4.21795	2.46535e-05	0.00026052	PKIG	cAMP-dependent protein kinase inhibitor gamma	ENSG00000168734.13_2
85012	316.333	-1.7712	0.419933	-4.21781	2.46686e-05	0.00026052	TCEAL3	transcription elongation factor A like 3	ENSG00000196507.10_3
1075	3034.26	-2.11333	0.501421	-4.21467	2.50139e-05	0.000263626	CTSC	cathepsin C	ENSG00000109861.15_2
641638	2303.25	2.5577	0.606845	4.21474	2.50064e-05	0.000263626	SNHG6	small nucleolar RNA host gene 6	ENSG00000245910.8_3
6879	1566.67	-1.25177	0.296995	-4.21477	2.50029e-05	0.000263626	TAF7	TATA-box binding protein associated factor 7	ENSG00000178913.7_3
8334	1326.5	-3.19629	0.758452	-4.21423	2.5063e-05	0.000263963	HIST1H2AC	H2A clustered histone 6	ENSG00000180573.9_3
1806	240.36	2.45967	0.583758	4.21351	2.51437e-05	0.000264634	DPYD	dihydropyrimidine dehydrogenase	ENSG00000188641.13_4
7157	895.248	2.14766	0.509841	4.21241	2.52663e-05	0.000265743	TP53	tumor protein p53	ENSG00000141510.16_4
1026	6213.21	-2.25562	0.535846	-4.20945	2.55993e-05	0.000269063	CDKN1A	cyclin dependent kinase inhibitor 1A	ENSG00000124762.13_2
9994	839.38	1.50507	0.357859	4.20575	2.6022e-05	0.000273319	CASP8AP2	caspase 8 associated protein 2	ENSG00000118412.12_5
4638	138.958	-1.90008	0.451833	-4.20527	2.6077e-05	0.000273711	MYLK	myosin light chain kinase	ENSG00000065534.18_3
192134	70.2189	-6.25802	1.48829	-4.20485	2.61256e-05	0.000274035	B3GNT6	UDP-GlcNAc:betaGal beta-1,3-N-acetylglucosaminyltransferase 6	ENSG00000198488.10_3
65018	3277.45	-1.72325	0.410178	-4.20123	2.65468e-05	0.000278265	PINK1	PTEN induced kinase 1	ENSG00000158828.7_3
105369340	82.2524	-3.292	0.783786	-4.20013	2.66766e-05	0.000279436	RP11-783K16.5	PPP1R14B antisense RNA 1	ENSG00000256940.1_4
8076	18.1562	-7.22727	1.72171	-4.19772	2.69615e-05	0.000282228	MFAP5	microfibril associated protein 5	ENSG00000197614.10_2
1992	6137.9	-2.85927	0.681346	-4.1965	2.71071e-05	0.000283561	SERPINB1	serpin family B member 1	ENSG00000021355.12_2
114908	9980.21	1.21944	0.290646	4.19561	2.72134e-05	0.000284401	TMEM123	transmembrane protein 123	ENSG00000152558.14_4
79913	584.148	1.17614	0.280331	4.19552	2.72242e-05	0.000284401	ACTR5	actin related protein 5	ENSG00000101442.9_2
81704	74.6824	-3.97236	0.947841	-4.19096	2.7778e-05	0.00028999	DOCK8	dedicator of cytokinesis 8	ENSG00000107099.15_3
23511	2807.63	0.86335	0.206106	4.18886	2.80364e-05	0.00029249	NUP188	nucleoporin 188	ENSG00000095319.14_3
387695	17.7457	-8.08213	1.92987	-4.18791	2.81537e-05	0.000293516	C10orf99	chromosome 10 open reading frame 99	ENSG00000188373.4_2
140576	24026.6	-1.7875	0.426999	-4.18619	2.83674e-05	0.000295346	S100A16	S100 calcium binding protein A16	ENSG00000188643.10_2
328	4062.07	0.937279	0.223896	4.18622	2.83633e-05	0.000295346	APEX1	apurinic/apyrimidinic endodeoxyribonuclease 1	ENSG00000100823.11_3
79754	965.748	1.21476	0.290419	4.18277	2.87975e-05	0.000299622	ASB13	ankyrin repeat and SOCS box containing 13	ENSG00000196372.12_2
389	7446.24	-1.81501	0.434527	-4.17698	2.9541e-05	0.000307151	RHOC	ras homolog family member C	ENSG00000155366.16_3
247	6566.24	-2.63485	0.630987	-4.17576	2.96987e-05	0.000308584	ALOX15B	arachidonate 15-lipoxygenase type B	ENSG00000179593.15_2
79072	197.525	1.2654	0.303048	4.17557	2.97242e-05	0.00030864	FASTKD3	FAST kinase domains 3	ENSG00000124279.11_3
1723	282.127	1.69307	0.405551	4.17474	2.98322e-05	0.000309554	DHODH	dihydroorotate dehydrogenase (quinone)	ENSG00000102967.11_3
25896	835.912	1.27387	0.305161	4.17443	2.98731e-05	0.00030977	INTS7	integrator complex subunit 7	ENSG00000143493.12_3
9124	5107.86	-2.10165	0.503599	-4.17326	3.00273e-05	0.000311161	PDLIM1	PDZ and LIM domain 1	ENSG00000107438.8_2
51665	1535.26	-0.991584	0.237705	-4.17149	3.02614e-05	0.000313377	ASB1	ankyrin repeat and SOCS box containing 1	ENSG00000065802.11_2
10232	554.218	2.24007	0.537461	4.16787	3.07464e-05	0.000318187	MSLN	mesothelin	ENSG00000102854.15_3
100191040	40.3262	2.8435	0.682361	4.16715	3.08431e-05	0.000318974	C2CD4D	C2 calcium dependent domain containing 4D	ENSG00000225556.1_2
3728	22085.2	-1.52718	0.366539	-4.16647	3.09352e-05	0.000319712	JUP	junction plakoglobin	ENSG00000173801.16_3
8216	240.845	-1.49581	0.359126	-4.16514	3.1116e-05	0.000321365	LZTR1	leucine zipper like transcription regulator 1	ENSG00000099949.19_4
54801	1442.76	1.28194	0.307899	4.16351	3.13394e-05	0.000323457	HAUS6	HAUS augmin like complex subunit 6	ENSG00000147874.10_3
5393	711.694	0.980313	0.235513	4.16246	3.14842e-05	0.000324702	EXOSC9	exosome component 9	ENSG00000123737.12_4
79647	2071.1	-1.29668	0.311527	-4.16233	3.15021e-05	0.000324702	AKIRIN1	akirin 1	ENSG00000174574.15_3
101927572	27.2342	2.58035	0.620105	4.16115	3.16644e-05	0.000326158	AC002116.7	uncharacterized LOC101927572	ENSG00000267698.1_4
23657	851.064	-2.07542	0.499008	-4.1591	3.19506e-05	0.000328887	SLC7A11	solute carrier family 7 member 11	ENSG00000151012.13_2
84900	42.8544	2.12873	0.511961	4.158	3.21048e-05	0.000330254	RNFT2	ring finger protein, transmembrane 2	ENSG00000135119.14_3
124222	1348.55	0.988833	0.237876	4.15693	3.2256e-05	0.000331589	PAQR4	progestin and adipoQ receptor family member 4	ENSG00000162073.13_2
11098	870.314	-3.0503	0.734209	-4.15455	3.25931e-05	0.000334832	PRSS23	serine protease 23	ENSG00000150687.11_3
55502	740.404	1.47852	0.35597	4.1535	3.27435e-05	0.000336154	HES6	hes family bHLH transcription factor 6	ENSG00000144485.10_4
90135	1138.54	-1.30708	0.314892	-4.15089	3.31178e-05	0.00033977	BTBD6	BTB domain containing 6	ENSG00000184887.13_4
29950	690.489	-1.72037	0.414488	-4.1506	3.31607e-05	0.000339932	SERTAD1	SERTA domain containing 1	ENSG00000197019.4_2
6648	2431.78	0.677887	0.163327	4.15048	3.31775e-05	0.000339932	SOD2	superoxide dismutase 2	ENSG00000112096.17_4
25865	1247.64	-0.978337	0.235742	-4.15002	3.32439e-05	0.000340387	PRKD2	protein kinase D2	ENSG00000105287.12_4
105369807	31.4831	-3.96912	0.956899	-4.1479	3.35539e-05	0.000343333	RP11-221N13.3	long intergenic non-protein coding RNA 2454	ENSG00000256268.1_4
2802	3079.35	-1.26078	0.304242	-4.14399	3.4132e-05	0.000349018	GOLGA3	golgin A3	ENSG00000090615.14_4
146691	1984.25	-1.61078	0.389091	-4.13987	3.47503e-05	0.000355106	TOM1L2	target of myb1 like 2 membrane trafficking protein	ENSG00000175662.17_3
10396	175.059	2.27571	0.550173	4.13636	3.52858e-05	0.00036034	ATP8A1	ATPase phospholipid transporting 8A1	ENSG00000124406.16_4
84283	1058.85	-2.77872	0.67213	-4.13421	3.56183e-05	0.000363494	TMEM79	transmembrane protein 79	ENSG00000163472.18_3
401027	12.5125	-5.5562	1.34443	-4.13277	3.58423e-05	0.000365539	C2orf66	chromosome 2 open reading frame 66	ENSG00000187944.2_2
2189	800.299	1.76127	0.426259	4.13192	3.59748e-05	0.000366649	FANCG	FA complementation group G	ENSG00000221829.9_4
11187	5805.56	-1.52954	0.370233	-4.1313	3.60715e-05	0.000367393	PKP3	plakophilin 3	ENSG00000184363.9_3
2192	1660.74	3.0734	0.744026	4.13077	3.61557e-05	0.000368008	FBLN1	fibulin 1	ENSG00000077942.18_4
64858	424.914	1.15983	0.280859	4.12957	3.63446e-05	0.000369686	DCLRE1B	DNA cross-link repair 1B	ENSG00000118655.4_2
5861	4966.14	-0.949988	0.230136	-4.12795	3.66014e-05	0.000372054	RAB1A	RAB1A, member RAS oncogene family	ENSG00000138069.16_2
54894	262.29	-2.32516	0.563362	-4.1273	3.67053e-05	0.000372865	RNF43	ring finger protein 43	ENSG00000108375.12_3
23178	458.883	1.41886	0.343808	4.12691	3.67667e-05	0.000372999	PASK	PAS domain containing serine/threonine kinase	ENSG00000115687.13_2
727910	392.866	-2.23133	0.540671	-4.12696	3.67583e-05	0.000372999	TLCD2	TLC domain containing 2	ENSG00000185561.9_2
9985	1294.85	2.00295	0.485605	4.12464	3.71313e-05	0.000376451	REC8	REC8 meiotic recombination protein	ENSG00000100918.12_3
84327	140.528	2.90769	0.705007	4.12434	3.71805e-05	0.000376703	ZBED3	zinc finger BED-type containing 3	ENSG00000132846.5_5
254251	474.044	1.94732	0.472194	4.12399	3.72365e-05	0.000377023	LCORL	ligand dependent nuclear receptor corepressor like	ENSG00000178177.15_5
55707	1769.71	-1.05817	0.256715	-4.12197	3.75649e-05	0.000380099	NECAP2	NECAP endocytosis associated 2	ENSG00000157191.19_2
3187	7563.11	0.956295	0.232115	4.11991	3.79015e-05	0.000383253	HNRNPH1	heterogeneous nuclear ribonucleoprotein H1	ENSG00000169045.17_2
9144	2790.96	-1.17318	0.284905	-4.11778	3.82546e-05	0.000386571	SYNGR2	synaptogyrin 2	ENSG00000108639.7_3
55225	663.938	1.49636	0.363432	4.11731	3.83325e-05	0.000387106	RAVER2	ribonucleoprotein, PTB binding 2	ENSG00000162437.14_2
338692	1378.32	-0.976118	0.237097	-4.11696	3.8391e-05	0.000387444	ANKRD13D	ankyrin repeat domain 13D	ENSG00000172932.14_3
26873	1010.53	1.32807	0.322752	4.11485	3.87433e-05	0.000390744	OPLAH	5-oxoprolinase, ATP-hydrolysing	ENSG00000178814.16_3
80742	183.958	1.58937	0.386398	4.1133	3.90044e-05	0.00039312	PRR3	proline rich 3	ENSG00000204576.11_2
643904	29.6356	-5.44014	1.32291	-4.11227	3.91792e-05	0.000394625	RNF222	ring finger protein 222	ENSG00000189051.5_2
79000	228.175	1.88727	0.459026	4.11146	3.93166e-05	0.000395751	AUNIP	aurora kinase A and ninein interacting protein	ENSG00000127423.10_3
101928100	31.4714	-3.15604	0.767758	-4.11072	3.94433e-05	0.000396577	RP11-277P12.20	KLRK1 antisense RNA 1	ENSG00000245648.1_4
23386	3208.91	-0.949161	0.230901	-4.11068	3.94499e-05	0.000396577	NUDCD3	NudC domain containing 3	ENSG00000015676.17_2
26511	224.511	-1.08695	0.264468	-4.10996	3.95722e-05	0.000397547	CHIC2	cysteine rich hydrophobic domain 2	ENSG00000109220.10_3
1072	15591.7	-1.32855	0.323268	-4.10975	3.96094e-05	0.000397663	CFL1	cofilin 1	ENSG00000172757.12_3
7468	4169.58	1.80905	0.440444	4.10733	4.00251e-05	0.000401576	NSD2	nuclear receptor binding SET domain protein 2	ENSG00000109685.17_3
57713	311.942	1.8914	0.460861	4.10406	4.05966e-05	0.000407046	SFMBT2	Scm like with four mbt domains 2	ENSG00000198879.11_3
51094	4591.1	-0.919553	0.2241	-4.10332	4.07271e-05	0.000408089	ADIPOR1	adiponectin receptor 1	ENSG00000159346.12_2
84548	262.35	-0.937355	0.228615	-4.10015	4.12882e-05	0.000413443	TMEM185A	transmembrane protein 185A	ENSG00000269556.7_5
201292	740.489	1.69446	0.413358	4.09925	4.14493e-05	0.000414676	TRIM65	tripartite motif containing 65	ENSG00000141569.10_3
8470	64.5818	-5.05746	1.23378	-4.09916	4.14649e-05	0.000414676	SORBS2	sorbin and SH3 domain containing 2	ENSG00000154556.17_4
20	1642.01	1.84348	0.449871	4.0978	4.17092e-05	0.000416849	ABCA2	ATP binding cassette subfamily A member 2	ENSG00000107331.16_4
157777	63.9758	2.83901	0.692916	4.0972	4.18183e-05	0.00041767	MCMDC2	minichromosome maintenance domain containing 2	ENSG00000178460.17_2
100506258	19.0588	-3.28277	0.801655	-4.09499	4.22179e-05	0.000421389	CTD-2516F10.2	uncharacterized LOC100506258	ENSG00000251364.6_4
5580	1252.19	-1.10801	0.270667	-4.09362	4.24686e-05	0.000423618	PRKCD	protein kinase C delta	ENSG00000163932.13_4
401647	96.0646	-3.73166	0.911928	-4.09205	4.27568e-05	0.000426217	GOLGA7B	golgin A7 family member B	ENSG00000155265.10_2
2950	46727.9	-1.43638	0.351039	-4.09178	4.28075e-05	0.000426236	GSTP1	glutathione S-transferase pi 1	ENSG00000084207.16_3
53838	751.864	-1.20539	0.29459	-4.09175	4.28138e-05	0.000426236	C11orf24	chromosome 11 open reading frame 24	ENSG00000171067.10_4
5021	36.7983	2.18809	0.534802	4.09141	4.28767e-05	0.000426587	OXTR	oxytocin receptor	ENSG00000180914.10_2
11202	446.037	-5.83623	1.4268	-4.09043	4.30572e-05	0.000427862	KLK8	kallikrein related peptidase 8	ENSG00000129455.15_3
375196	26.3155	3.65456	0.893446	4.09042	4.30602e-05	0.000427862	RP11-173C1.1	uncharacterized LOC375196	ENSG00000269210.2_4
57510	2532.74	0.901485	0.220402	4.09019	4.31026e-05	0.000428008	XPO5	exportin 5	ENSG00000124571.17_3
57819	694.202	1.3324	0.325772	4.08998	4.31402e-05	0.000428107	LSM2	LSM2 homolog, U6 small nuclear RNA and mRNA degradation associated	ENSG00000204392.10_2
80830	365.862	-2.38209	0.582442	-4.08983	4.31682e-05	0.00042811	APOL6	apolipoprotein L6	ENSG00000221963.5_2
54537	833.64	1.23445	0.301854	4.08955	4.32218e-05	0.000428367	FAM35A	shieldin complex subunit 2	ENSG00000122376.11_4
958	181.11	-2.63238	0.643746	-4.08916	4.32941e-05	0.000428808	CD40	CD40 molecule	ENSG00000101017.13_4
100506305	676.46	-1.85585	0.453929	-4.08841	4.34335e-05	0.000429914	CTC-497E21.4	long intergenic non-protein coding RNA 958	ENSG00000251381.7_3
283358	1582.13	-2.28608	0.559281	-4.08754	4.35971e-05	0.000431257	B4GALNT3	beta-1,4-N-acetyl-galactosaminyltransferase 3	ENSG00000139044.10_3
57646	1111.42	1.38604	0.339219	4.08597	4.38938e-05	0.000433914	USP28	ubiquitin specific peptidase 28	ENSG00000048028.11_3
26051	26.8774	6.04664	1.48004	4.08546	4.39899e-05	0.000434586	PPP1R16B	protein phosphatase 1 regulatory subunit 16B	ENSG00000101445.9_2
11124	1458.93	0.952371	0.233141	4.08497	4.40832e-05	0.00043523	FAF1	Fas associated factor 1	ENSG00000185104.19_3
348235	748.057	1.26735	0.310263	4.08475	4.41244e-05	0.000435359	SKA2	spindle and kinetochore associated complex subunit 2	ENSG00000182628.12_2
63941	352.327	1.41948	0.347566	4.08404	4.42585e-05	0.000436404	NECAB3	N-terminal EF-hand calcium binding protein 3	ENSG00000125967.16_3
2805	1768.99	1.25338	0.306993	4.08276	4.45047e-05	0.000438551	GOT1	glutamic-oxaloacetic transaminase 1	ENSG00000120053.10_2
23195	1711.87	1.36217	0.333697	4.08205	4.46394e-05	0.000439597	MDN1	midasin AAA ATPase 1	ENSG00000112159.11_2
79156	209.3	-1.15077	0.28192	-4.08191	4.46677e-05	0.000439597	PLEKHF1	pleckstrin homology and FYVE domain containing 1	ENSG00000166289.5_2
6888	5431.58	-1.4367	0.352064	-4.08081	4.48791e-05	0.000441397	TALDO1	transaldolase 1	ENSG00000177156.10_2
5602	127.593	-2.12808	0.521525	-4.0805	4.49387e-05	0.000441465	MAPK10	mitogen-activated protein kinase 10	ENSG00000109339.21_5
9948	11368.2	-1.02729	0.251757	-4.08048	4.49431e-05	0.000441465	WDR1	WD repeat domain 1	ENSG00000071127.16_2
5295	2544.3	1.19091	0.29187	4.08028	4.49805e-05	0.000441552	PIK3R1	phosphoinositide-3-kinase regulatory subunit 1	ENSG00000145675.14_2
23279	1527.91	1.21399	0.297666	4.07837	4.53519e-05	0.000444915	NUP160	nucleoporin 160	ENSG00000030066.13_4
27338	2491.5	2.06759	0.507101	4.07728	4.55664e-05	0.000446735	UBE2S	ubiquitin conjugating enzyme E2 S	ENSG00000108106.13_2
105375355	83.2682	-4.03777	0.990427	-4.07679	4.5661e-05	0.000447379	UPK3B	uroplakin 3B	ENSG00000243566.6_3
55270	911.737	1.09978	0.269828	4.07585	4.58471e-05	0.000448919	NUDT15	nudix hydrolase 15	ENSG00000136159.3_2
8722	987.319	2.49117	0.611262	4.07545	4.59253e-05	0.000449399	CTSF	cathepsin F	ENSG00000174080.10_2
386758	27.635	-5.25449	1.28946	-4.07496	4.60214e-05	0.000450055	AC006116.25	ZNF582 antisense RNA 1 (head to head)	ENSG00000267454.5_4
81631	2506.23	-1.45398	0.357089	-4.07176	4.66598e-05	0.000456009	MAP1LC3B	microtubule associated protein 1 light chain 3 beta	ENSG00000140941.12_2
255189	578.864	-5.627	1.38323	-4.06801	4.74157e-05	0.000463104	PLA2G4F	phospholipase A2 group IVF	ENSG00000168907.13_2
10200	944.56	-1.52671	0.375432	-4.06653	4.77185e-05	0.000465474	MPHOSPH6	M-phase phosphoprotein 6	ENSG00000135698.9_2
8836	1494.97	1.84198	0.452947	4.06667	4.76899e-05	0.000465474	GGH	gamma-glutamyl hydrolase	ENSG00000137563.11_2
22921	339.134	-1.81963	0.447601	-4.0653	4.79703e-05	0.000467635	MSRB2	methionine sulfoxide reductase B2	ENSG00000148450.12_3
2817	6003.83	-1.56973	0.386342	-4.06306	4.84331e-05	0.000471849	GPC1	glypican 1	ENSG00000063660.8_3
7029	1223.99	1.33858	0.329516	4.06227	4.85977e-05	0.000473154	TFDP2	transcription factor Dp-2	ENSG00000114126.17_5
9341	2898.5	-0.977398	0.24071	-4.06048	4.89727e-05	0.000476506	VAMP3	vesicle associated membrane protein 3	ENSG00000049245.12_3
404636	942.073	-1.02351	0.252139	-4.05932	4.9216e-05	0.000478571	FAM45A	DENN domain containing 10	ENSG00000119979.16_3
55260	199.201	1.82184	0.44882	4.05917	4.92469e-05	0.000478571	TMEM143	transmembrane protein 143	ENSG00000161558.10_4
162681	256.413	1.80283	0.444174	4.05885	4.93155e-05	0.000478917	C18orf54	chromosome 18 open reading frame 54	ENSG00000166845.13_4
4794	317.263	-1.19106	0.293458	-4.05871	4.93444e-05	0.000478917	NFKBIE	NFKB inhibitor epsilon	ENSG00000146232.16_4
50848	4211.85	-1.11351	0.274369	-4.05843	4.94045e-05	0.000479198	F11R	F11 receptor	ENSG00000158769.17_3
4524	695.554	-1.36032	0.335204	-4.05817	4.94581e-05	0.000479418	MTHFR	methylenetetrahydrofolate reductase	ENSG00000177000.11_5
6302	574.3	-1.62796	0.401357	-4.05613	4.98918e-05	0.000483319	TSPAN31	tetraspanin 31	ENSG00000135452.9_3
7846	2229.89	-1.79768	0.443353	-4.05474	5.01901e-05	0.000485904	TUBA1A	tubulin alpha 1a	ENSG00000167552.13_2
6404	38.0851	-4.04004	0.996707	-4.05339	5.04802e-05	0.000488407	SELPLG	selectin P ligand	ENSG00000110876.9_2
79016	1323.43	-1.16946	0.288553	-4.05283	5.06009e-05	0.000489268	DDA1	DET1 and DDB1 associated 1	ENSG00000130311.10_2
23650	16642.4	-1.14367	0.282466	-4.04889	5.14611e-05	0.000497275	TRIM29	tripartite motif containing 29	ENSG00000137699.16_2
440400	502.691	-1.3575	0.335304	-4.04856	5.15343e-05	0.000497671	RNASEK	ribonuclease K	ENSG00000219200.6
8814	75.7931	2.10307	0.519532	4.04801	5.16558e-05	0.000498534	CDKL1	cyclin dependent kinase like 1	ENSG00000100490.9_2
396	8178.19	-1.3348	0.329759	-4.04781	5.16988e-05	0.000498637	ARHGDIA	Rho GDP dissociation inhibitor alpha	ENSG00000141522.11_2
23287	857.427	1.4273	0.352695	4.04684	5.19132e-05	0.000499826	AGTPBP1	ATP/GTP binding protein 1	ENSG00000135049.15_4
255057	295.711	-1.62606	0.401854	-4.04638	5.20161e-05	0.000499826	CBARP	CACN subunit beta associated regulatory protein	ENSG00000099625.12_3
25771	803.276	-1.12386	0.277739	-4.04647	5.19967e-05	0.000499826	TBC1D22A	TBC1 domain family member 22A	ENSG00000054611.13_2
400916	1195.03	1.60128	0.395724	4.04647	5.19954e-05	0.000499826	CHCHD10	coiled-coil-helix-coiled-coil-helix domain containing 10	ENSG00000250479.8_3
79180	5663.28	-1.18206	0.292097	-4.04682	5.19181e-05	0.000499826	EFHD2	EF-hand domain family member D2	ENSG00000142634.12_2
9584	5537.33	0.850701	0.210233	4.04646	5.19976e-05	0.000499826	RBM39	RNA binding motif protein 39	ENSG00000131051.22_4
3135	271.65	-3.6788	0.909395	-4.04533	5.22493e-05	0.000501756	HLA-G	major histocompatibility complex, class I, G	ENSG00000204632.11_2
5271	773.046	-2.35983	0.583506	-4.04423	5.24953e-05	0.000503805	SERPINB8	serpin family B member 8	ENSG00000166401.14_3
10038	995.986	1.35063	0.333999	4.0438	5.25908e-05	0.000504408	PARP2	poly(ADP-ribose) polymerase 2	ENSG00000129484.13_2
8848	3932.83	1.63651	0.404784	4.04292	5.27899e-05	0.000506004	TSC22D1	TSC22 domain family member 1	ENSG00000102804.14_4
10318	6925.07	-1.5503	0.38353	-4.04219	5.29547e-05	0.000507269	TNIP1	TNFAIP3 interacting protein 1	ENSG00000145901.14_5
6786	1725.63	-1.2531	0.310157	-4.04021	5.34031e-05	0.000511248	STIM1	stromal interaction molecule 1	ENSG00000167323.11_4
11013	12.6394	6.48219	1.60487	4.03907	5.36628e-05	0.000513267	TMSB15A	thymosin beta 15A	ENSG00000158164.6_2
375444	132.03	1.67782	0.415409	4.03897	5.36875e-05	0.000513267	C5orf34	chromosome 5 open reading frame 34	ENSG00000172244.8_3
9699	112.204	-2.66797	0.660577	-4.03885	5.37136e-05	0.000513267	RIMS2	regulating synaptic membrane exocytosis 2	ENSG00000176406.22_3
23382	663.025	-1.0855	0.26888	-4.03712	5.41125e-05	0.00051676	AHCYL2	adenosylhomocysteinase like 2	ENSG00000158467.16_3
55294	672.666	-1.03469	0.256307	-4.03691	5.41601e-05	0.000516895	FBXW7	F-box and WD repeat domain containing 7	ENSG00000109670.14_4
201164	123.763	1.72575	0.427517	4.03668	5.42127e-05	0.000517077	PLD6	phospholipase D family member 6	ENSG00000179598.5_3
23508	1137.69	-3.14265	0.778845	-4.03501	5.45988e-05	0.000520439	TTC9	tetratricopeptide repeat domain 9	ENSG00000133985.2_2
4804	1061.47	1.90082	0.4711	4.03486	5.46349e-05	0.000520462	NGFR	nerve growth factor receptor	ENSG00000064300.8_3
10552	1260.74	-1.23618	0.30646	-4.03372	5.48996e-05	0.000522444	ARPC1A	actin related protein 2/3 complex subunit 1A	ENSG00000241685.9_3
22843	95.0009	3.21544	0.797176	4.03353	5.49443e-05	0.000522444	PPM1E	protein phosphatase, Mg2+/Mn2+ dependent 1E	ENSG00000175175.5_3
8487	338.112	1.22372	0.303379	4.03363	5.49221e-05	0.000522444	GEMIN2	gem nuclear organelle associated protein 2	ENSG00000092208.16_3
115752	739.071	1.16253	0.288295	4.03242	5.52056e-05	0.000524606	DIS3L	DIS3 like exosome 3'-5' exoribonuclease	ENSG00000166938.12_3
3248	1002.34	-6.09989	1.51406	-4.02883	5.60541e-05	0.000532342	HPGD	15-hydroxyprostaglandin dehydrogenase	ENSG00000164120.13_2
7040	5994.83	-2.69591	0.669445	-4.02708	5.64746e-05	0.000536006	TGFB1	transforming growth factor beta 1	ENSG00000105329.9_2
4779	7411.85	-1.57443	0.391094	-4.0257	5.6805e-05	0.000538811	NFE2L1	nuclear factor, erythroid 2 like 1	ENSG00000082641.15_4
140612	215.235	-1.76961	0.439706	-4.02454	5.7087e-05	0.000541154	ZFP28	ZFP28 zinc finger protein	ENSG00000196867.7_3
643529	23.7354	-3.10951	0.773077	-4.02226	5.76431e-05	0.000546091	RP11-248C1.2	long intergenic non-protein coding RNA 865	ENSG00000232229.5_3
23584	17.3321	-6.76521	1.6832	-4.01926	5.83807e-05	0.00055274	VSIG2	V-set and immunoglobulin domain containing 2	ENSG00000019102.11_2
8045	1232.17	-1.34111	0.333712	-4.01877	5.85026e-05	0.000553555	RASSF7	Ras association domain family member 7	ENSG00000099849.14_4
339674	9.87555	5.68104	1.4138	4.01829	5.86218e-05	0.000554343	CTA-250D10.15	long intergenic non-protein coding RNA 634	ENSG00000205704.6_3
122786	1823.81	-1.49279	0.371548	-4.01777	5.87506e-05	0.000554544	FRMD6	FERM domain containing 6	ENSG00000139926.15_5
4361	1386.65	1.37538	0.34231	4.01793	5.87118e-05	0.000554544	MRE11A	MRE11 homolog, double strand break repair nuclease	ENSG00000020922.12_4
5578	625.344	2.17637	0.54167	4.01788	5.87238e-05	0.000554544	PRKCA	protein kinase C alpha	ENSG00000154229.11_3
50805	1228.94	-1.29163	0.321713	-4.01487	5.94797e-05	0.000561083	IRX4	iroquois homeobox 4	ENSG00000113430.9_3
60491	648.574	0.892237	0.222327	4.01316	5.99101e-05	0.000564799	NIF3L1	NGG1 interacting factor 3 like 1	ENSG00000196290.14_2
10885	1454.58	1.01843	0.25392	4.01082	6.05086e-05	0.000570093	WDR3	WD repeat domain 3	ENSG00000065183.15_2
4294	643.07	-1.09749	0.273671	-4.01024	6.06579e-05	0.000571152	MAP3K10	mitogen-activated protein kinase kinase kinase 10	ENSG00000130758.7_3
92241	47.704	3.73818	0.932444	4.00902	6.0972e-05	0.00057376	RCSD1	RCSD domain containing 1	ENSG00000198771.10_2
150946	37.5665	2.78446	0.69475	4.00786	6.12713e-05	0.000575876	GAREM2	GRB2 associated regulator of MAPK1 subtype 2	ENSG00000157833.12_3
56850	1571.51	-0.864799	0.215769	-4.00798	6.12401e-05	0.000575876	GRIPAP1	GRIP1 associated protein 1	ENSG00000068400.13_3
147645	295.983	-2.83605	0.70808	-4.00526	6.19489e-05	0.00058189	VSIG10L	V-set and immunoglobulin domain containing 10 like	ENSG00000186806.5_2
109286553	40.71	-3.09582	0.773239	-4.00371	6.23578e-05	0.000585376	RP13-104F24.2	ARHGAP27P1-BPTFP1-KPNA2P3 readthrough, transcribed pseudogene	ENSG00000215769.8_4
7408	3116.68	-1.18414	0.29582	-4.00289	6.25739e-05	0.000587048	VASP	vasodilator stimulated phosphoprotein	ENSG00000125753.13_2
10426	911.558	0.893356	0.223196	4.00256	6.26613e-05	0.000587512	TUBGCP3	tubulin gamma complex associated protein 3	ENSG00000126216.13_3
51496	971.984	1.38745	0.346856	4.00009	6.33187e-05	0.000593316	CTDSPL2	CTD small phosphatase like 2	ENSG00000137770.13_2
4059	3103.68	-2.34162	0.585444	-3.99973	6.34136e-05	0.000593845	BCAM	basal cell adhesion molecule (Lutheran blood group)	ENSG00000187244.11_3
388165	25.1956	-2.29542	0.574064	-3.99854	6.37331e-05	0.000596115	UBE2Q2P1	ubiquitin conjugating enzyme E2 Q2 pseudogene 1	ENSG00000189136.8_2
6505	208.801	-2.12982	0.53264	-3.99861	6.37151e-05	0.000596115	SLC1A1	solute carrier family 1 member 1	ENSG00000106688.11_2
339500	239.212	1.39763	0.349688	3.99679	6.42062e-05	0.000599814	ZNF678	zinc finger protein 678	ENSG00000181450.17_3
5467	1448.88	-1.42501	0.356529	-3.9969	6.41786e-05	0.000599814	PPARD	peroxisome proliferator activated receptor delta	ENSG00000112033.13_3
128869	466.935	0.914122	0.228732	3.99648	6.42921e-05	0.000600254	PIGU	phosphatidylinositol glycan anchor biosynthesis class U	ENSG00000101464.10_4
253980	414.534	-0.943856	0.236204	-3.99593	6.44401e-05	0.000600503	KCTD13	potassium channel tetramerization domain containing 13	ENSG00000174943.9_5
550643	623.515	-1.75884	0.440158	-3.99593	6.44421e-05	0.000600503	NBDY	negative regulator of P-body association	ENSG00000204272.12_3
55970	4115.62	-0.923529	0.231123	-3.99583	6.44675e-05	0.000600503	GNG12	G protein subunit gamma 12	ENSG00000172380.5_2
9126	3516.5	1.18864	0.297471	3.99581	6.44742e-05	0.000600503	SMC3	structural maintenance of chromosomes 3	ENSG00000108055.9_2
338651	11.3577	-6.10056	1.52724	-3.99449	6.48346e-05	0.000603496	RP13-25N22.1	KRTAP5-1/KRTAP5-2 antisense RNA 1	ENSG00000233930.3_4
285195	29.446	-2.96038	0.741408	-3.99291	6.52667e-05	0.000607153	SLC9A9	solute carrier family 9 member A9	ENSG00000181804.14_3
79827	2849.04	-1.29211	0.323639	-3.99245	6.53948e-05	0.000607979	CLMP	CXADR like membrane protein	ENSG00000166250.11_3
55726	1334.22	0.956997	0.239742	3.99179	6.55774e-05	0.00060931	INTS13	integrator complex subunit 13	ENSG00000064102.14_2
105369147	23.748	-3.05205	0.764678	-3.99128	6.57173e-05	0.000610243	RP11-318M2.2	uncharacterized LOC105369147	ENSG00000247081.7_5
55577	1267.27	-1.4779	0.370424	-3.98975	6.61432e-05	0.00061383	NAGK	N-acetylglucosamine kinase	ENSG00000124357.12_3
63874	679.05	-1.73526	0.43497	-3.98938	6.6247e-05	0.000614424	ABHD4	abhydrolase domain containing 4, N-acyl phospholipase B	ENSG00000100439.10_2
117584	550.398	-1.40283	0.351669	-3.98907	6.63325e-05	0.000614848	RFFL	ring finger and FYVE like domain containing E3 ubiquitin protein ligase	ENSG00000092871.16_3
6543	117.961	6.88567	1.72626	3.98879	6.64122e-05	0.000615218	SLC8A2	solute carrier family 8 member A2	ENSG00000118160.13_3
644538	31.5194	4.23113	1.06089	3.98829	6.65507e-05	0.000616132	SMIM10	small integral membrane protein 10	ENSG00000184785.5_3
9847	724.13	0.916216	0.229861	3.98595	6.72103e-05	0.000621866	C2CD5	C2 calcium dependent domain containing 5	ENSG00000111731.12_4
23213	11.4172	-4.37919	1.09878	-3.98549	6.734e-05	0.000622694	SULF1	sulfatase 1	ENSG00000137573.13_3
22802	436.485	-5.73251	1.4389	-3.98395	6.77793e-05	0.000626381	CLCA4	chloride channel accessory 4	ENSG00000016602.9_2
22803	3785.95	0.910284	0.228515	3.98347	6.79154e-05	0.000627264	XRN2	5'-3' exoribonuclease 2	ENSG00000088930.7_2
55591	1861.48	-0.940097	0.236032	-3.98292	6.80732e-05	0.000628346	VEZT	vezatin, adherens junctions transmembrane protein	ENSG00000028203.17_2
2729	4415.49	-1.53688	0.38607	-3.98083	6.86755e-05	0.000633527	GCLC	glutamate-cysteine ligase catalytic subunit	ENSG00000001084.11_4
605	972.589	-0.918091	0.230727	-3.97913	6.91684e-05	0.000637694	BCL7A	BAF chromatin remodeling complex subunit BCL7A	ENSG00000110987.8_2
10916	2593.38	-1.9155	0.481555	-3.97774	6.95744e-05	0.000640673	MAGED2	MAGE family member D2	ENSG00000102316.16_2
9702	1638.73	1.5251	0.383401	3.97783	6.95483e-05	0.000640673	CEP57	centrosomal protein 57	ENSG00000166037.10_4
23514	1228.54	1.21197	0.304747	3.97696	6.98007e-05	0.000642374	SPIDR	scaffold protein involved in DNA repair	ENSG00000164808.16_5
63933	1079.17	0.981277	0.247086	3.9714	7.1451e-05	0.00065678	MCUR1	mitochondrial calcium uniporter regulator 1	ENSG00000050393.11_3
9123	9456.7	-1.15755	0.291464	-3.97152	7.1416e-05	0.00065678	SLC16A3	solute carrier family 16 member 3	ENSG00000141526.16_3
840	308.759	-1.03847	0.261586	-3.96988	7.19098e-05	0.000660605	CASP7	caspase 7	ENSG00000165806.19_4
64220	30.8421	-3.95977	0.998261	-3.96667	7.28832e-05	0.000669149	STRA6	signaling receptor and transporter of retinol STRA6	ENSG00000137868.18_4
9590	1261	-4.66929	1.17718	-3.96651	7.29338e-05	0.000669216	AKAP12	A-kinase anchoring protein 12	ENSG00000131016.16_2
56477	111.467	2.61347	0.65928	3.96413	7.36645e-05	0.00067552	CCL28	C-C motif chemokine ligand 28	ENSG00000151882.11_2
80301	141.547	-1.56333	0.39444	-3.96341	7.38873e-05	0.000677162	PLEKHO2	pleckstrin homology domain containing O2	ENSG00000241839.9_3
286046	80.7605	-1.23778	0.312535	-3.96046	7.48059e-05	0.000685174	XKR6	XK related 6	ENSG00000171044.10_3
3713	1740.78	-6.45443	1.63007	-3.95961	7.50723e-05	0.000687207	IVL	involucrin	ENSG00000163207.6_2
114088	51.26	3.7536	0.948079	3.95917	7.52116e-05	0.000688075	TRIM9	tripartite motif containing 9	ENSG00000100505.13_2
130502	141.882	1.44987	0.366241	3.9588	7.53283e-05	0.000688403	TTC32	tetratricopeptide repeat domain 32	ENSG00000183891.5_2
56169	143.75	-3.50447	0.885242	-3.95877	7.53365e-05	0.000688403	GSDMC	gasdermin C	ENSG00000147697.8_2
6599	3710.6	0.766028	0.193524	3.95831	7.54835e-05	0.000689339	SMARCC1	SWI/SNF related, matrix associated, actin dependent regulator of chromatin subfamily c member 1	ENSG00000173473.10_3
284371	263.713	-1.27115	0.3212	-3.9575	7.57378e-05	0.000691253	ZNF841	zinc finger protein 841	ENSG00000197608.11_3
8833	3059.36	1.18327	0.299091	3.95622	7.61463e-05	0.000694571	GMPS	guanine monophosphate synthase	ENSG00000163655.15_2
79812	236.926	-2.32719	0.588445	-3.95482	7.65935e-05	0.000698238	MMRN2	multimerin 2	ENSG00000173269.13_3
3981	556.483	-1.48126	0.374601	-3.95422	7.67833e-05	0.000699556	LIG4	DNA ligase 4	ENSG00000174405.13_2
55615	182.65	-1.38252	0.349703	-3.95343	7.70403e-05	0.000701484	PRR5	proline rich 5	ENSG00000186654.20_4
92689	1922.84	-1.51885	0.384233	-3.95295	7.7195e-05	0.000702479	FAM114A1	family with sequence similarity 114 member A1	ENSG00000197712.11_2
3178	33553.2	1.27843	0.323529	3.95152	7.7657e-05	0.000705852	HNRNPA1	heterogeneous nuclear ribonucleoprotein A1	ENSG00000135486.17_3
9118	1109.41	3.40149	0.860804	3.95152	7.76557e-05	0.000705852	INA	internexin neuronal intermediate filament protein alpha	ENSG00000148798.10_3
2730	767.78	-1.41259	0.357664	-3.94949	7.83185e-05	0.000711447	GCLM	glutamate-cysteine ligase modifier subunit	ENSG00000023909.9_2
153768	135.764	1.80846	0.457924	3.94926	7.83947e-05	0.000711721	PRELID2	PRELI domain containing 2	ENSG00000186314.11_4
153443	383.648	1.06981	0.271154	3.94537	7.96758e-05	0.000722676	SRFBP1	serum response factor binding protein 1	ENSG00000151304.5_2
9984	584.51	0.871409	0.220872	3.94532	7.96948e-05	0.000722676	THOC1	THO complex 1	ENSG00000079134.11_3
5803	209.978	-6.27759	1.59169	-3.94397	8.01445e-05	0.000726327	PTPRZ1	protein tyrosine phosphatase receptor type Z1	ENSG00000106278.11_2
9695	1559.62	-1.17085	0.296894	-3.94367	8.02432e-05	0.000726795	EDEM1	ER degradation enhancing alpha-mannosidase like protein 1	ENSG00000134109.10_2
3066	4448.98	1.12935	0.286423	3.94295	8.04864e-05	0.000728572	HDAC2	histone deacetylase 2	ENSG00000196591.11_2
10767	2628.71	1.31567	0.333723	3.94241	8.06675e-05	0.000729784	HBS1L	HBS1 like translational GTPase	ENSG00000112339.14_3
9675	1162.51	0.958795	0.243229	3.94194	8.08241e-05	0.000730773	TTI1	TELO2 interacting protein 1	ENSG00000101407.12_2
2771	10156.7	-1.54807	0.392762	-3.94149	8.09777e-05	0.000731734	GNAI2	G protein subunit alpha i2	ENSG00000114353.16_3
1477	882.589	0.941213	0.238835	3.94085	8.11922e-05	0.000733244	CSTF1	cleavage stimulation factor subunit 1	ENSG00000101138.11_3
51088	1280.21	-1.73796	0.441087	-3.94017	8.14227e-05	0.000734895	KLHL5	kelch like family member 5	ENSG00000109790.16_3
1947	3918.46	-1.54591	0.39258	-3.93782	8.22237e-05	0.000741693	EFNB1	ephrin B1	ENSG00000090776.5_2
220441	610.445	-2.00889	0.510323	-3.9365	8.26796e-05	0.00074537	RNF152	ring finger protein 152	ENSG00000176641.10_4
316	395.152	-2.66934	0.678232	-3.93573	8.29427e-05	0.000747306	AOX1	aldehyde oxidase 1	ENSG00000138356.13_3
11270	330.72	1.78414	0.45334	3.93555	8.30056e-05	0.000747437	NRM	nurim	ENSG00000137404.14_4
283373	2104.89	-0.914876	0.232498	-3.93498	8.32021e-05	0.00074877	ANKRD52	ankyrin repeat domain 52	ENSG00000139645.9_2
100507053	47.9102	-2.37856	0.604719	-3.93333	8.37762e-05	0.000753498	RP11-696N14.1	uncharacterized LOC100507053	ENSG00000246090.6_4
57146	1537.65	-1.32112	0.335937	-3.93263	8.40214e-05	0.000755264	TMEM159	transmembrane protein 159	ENSG00000011638.10_3
127262	2044.15	-1.34597	0.342289	-3.93226	8.41495e-05	0.000755977	TPRG1L	tumor protein p63 regulated 1 like	ENSG00000158109.14_2
2621	3567.38	-1.44671	0.367978	-3.9315	8.44159e-05	0.000757663	GAS6	growth arrest specific 6	ENSG00000183087.14_2
54908	628.392	1.68926	0.42968	3.93145	8.44352e-05	0.000757663	SPDL1	spindle apparatus coiled-coil protein 1	ENSG00000040275.16_4
5638	381.314	-1.08572	0.276187	-3.93112	8.45526e-05	0.000758276	PRRG1	proline rich and Gla domain 1	ENSG00000130962.17_3
127829	1452.36	-1.14491	0.291304	-3.93029	8.48434e-05	0.000760443	ARL8A	ADP ribosylation factor like GTPase 8A	ENSG00000143862.7_2
2863	113.691	-1.99272	0.507103	-3.92961	8.50838e-05	0.000762156	GPR39	G protein-coupled receptor 39	ENSG00000183840.6_3
4163	1399.17	-0.968134	0.246478	-3.92788	8.56987e-05	0.000767219	MCC	MCC regulator of WNT signaling pathway	ENSG00000171444.17_3
23269	1839.31	1.67598	0.426721	3.92757	8.58078e-05	0.000767752	MGA	MAX dimerization protein MGA	ENSG00000174197.16_1
346007	108.885	3.30016	0.840484	3.9265	8.61925e-05	0.000770747	EYS	eyes shut homolog	ENSG00000188107.14_3
29978	973.924	-0.958703	0.244307	-3.92417	8.70292e-05	0.000776882	UBQLN2	ubiquilin 2	ENSG00000188021.8_3
3674	72.5476	2.98748	0.761277	3.92429	8.69841e-05	0.000776882	ITGA2B	integrin subunit alpha 2b	ENSG00000005961.17_3
9076	3455.05	-2.69931	0.687823	-3.92443	8.69349e-05	0.000776882	CLDN1	claudin 1	ENSG00000163347.5_2
56978	60.6807	-2.82146	0.719556	-3.92111	8.81411e-05	0.000786353	PRDM8	PR/SET domain 8	ENSG00000152784.15_2
493861	30.9254	2.27822	0.581203	3.91983	8.86129e-05	0.000790106	EID3	EP300 interacting inhibitor of differentiation 3	ENSG00000255150.2_3
90271	313.259	2.43161	0.620411	3.91935	8.87874e-05	0.000791206	OLMALINC	oligodendrocyte maturation-associated long intergenic non-coding RNA	ENSG00000235823.2_3
55803	130.146	-1.96589	0.501627	-3.91902	8.89087e-05	0.00079183	ADAP2	ArfGAP with dual PH domains 2	ENSG00000184060.10_4
55063	160.193	2.24292	0.572598	3.9171	8.96222e-05	0.000797725	ZCWPW1	zinc finger CW-type and PWWP domain containing 1	ENSG00000078487.17_4
25913	611.052	1.03206	0.263618	3.91497	9.04148e-05	0.000804317	POT1	protection of telomeres 1	ENSG00000128513.14_2
9267	1141.56	-1.10316	0.281793	-3.91478	9.04866e-05	0.000804493	CYTH1	cytohesin 1	ENSG00000108669.16_4
1440	117.548	-4.10023	1.04748	-3.91438	9.06355e-05	0.000805353	CSF3	colony stimulating factor 3	ENSG00000108342.12_2
1465	6789.15	-1.31339	0.335794	-3.91129	9.1805e-05	0.000815277	CSRP1	cysteine and glycine rich protein 1	ENSG00000159176.13_2
83605	1606.28	-1.13754	0.29086	-3.91097	9.19264e-05	0.000815886	CCM2	CCM2 scaffold protein	ENSG00000136280.15_4
51061	880.698	-0.808618	0.206796	-3.91022	9.22135e-05	0.000817965	TXNDC11	thioredoxin domain containing 11	ENSG00000153066.12_3
885	64.927	4.16943	1.06668	3.90879	9.27592e-05	0.000822334	CCK	cholecystokinin	ENSG00000187094.11_2
10488	1238.61	-0.930162	0.238003	-3.90819	9.29918e-05	0.000823923	CREB3	cAMP responsive element binding protein 3	ENSG00000107175.11_3
85363	367.564	-1.20343	0.308013	-3.90706	9.34244e-05	0.000827282	TRIM5	tripartite motif containing 5	ENSG00000132256.18_3
9451	496.262	-1.18725	0.303988	-3.90558	9.39989e-05	0.000831893	EIF2AK3	eukaryotic translation initiation factor 2 alpha kinase 3	ENSG00000172071.11_2
19	78.0076	-2.8405	0.727603	-3.90391	9.46505e-05	0.000837181	ABCA1	ATP binding cassette subfamily A member 1	ENSG00000165029.15_2
79140	140.053	1.73193	0.443816	3.90237	9.52548e-05	0.000842044	CCDC28B	coiled-coil domain containing 28B	ENSG00000160050.14_2
65983	385.136	-2.70878	0.694163	-3.90223	9.53113e-05	0.000842062	GRAMD3	GRAM domain containing 2B	ENSG00000155324.9_5
3553	1066.73	-2.54632	0.652714	-3.90112	9.57468e-05	0.000845338	IL1B	interleukin 1 beta	ENSG00000125538.11_3
64682	1738.91	0.803776	0.206043	3.90101	9.57915e-05	0.000845338	ANAPC1	anaphase promoting complex subunit 1	ENSG00000153107.12_3
29074	1447.64	1.08207	0.277411	3.9006	9.5953e-05	0.00084628	MRPL18	mitochondrial ribosomal protein L18	ENSG00000112110.9_2
85459	616.317	1.16924	0.299935	3.89832	9.68608e-05	0.0008538	CEP295	centrosomal protein 295	ENSG00000166004.14_5
64410	171.837	-1.21017	0.310478	-3.89776	9.70851e-05	0.000855289	KLHL25	kelch like family member 25	ENSG00000183655.12_2
345274	26.5718	-3.25523	0.835434	-3.89645	9.76111e-05	0.000859434	SLC10A6	solute carrier family 10 member 6	ENSG00000145283.7_2
29090	617.726	1.0404	0.267068	3.89563	9.79454e-05	0.000861886	TIMM21	translocase of inner mitochondrial membrane 21	ENSG00000075336.11_3
8877	1275.5	-1.39881	0.359159	-3.89468	9.83267e-05	0.000864749	SPHK1	sphingosine kinase 1	ENSG00000176170.13_3
23580	1607.6	1.2186	0.31291	3.8944	9.84426e-05	0.000865276	CDC42EP4	CDC42 effector protein 4	ENSG00000179604.9_2
6707	3542.96	-7.3459	1.88698	-3.89295	9.90335e-05	0.000869975	SPRR3	small proline rich protein 3	ENSG00000163209.14_3
57162	543.034	-1.0311	0.264909	-3.89229	9.93043e-05	0.000871859	PELI1	pellino E3 ubiquitin protein ligase 1	ENSG00000197329.11_2
90102	2667.78	-2.01278	0.517561	-3.88898	0.000100668	0.000883334	PHLDB2	pleckstrin homology like domain family B member 2	ENSG00000144824.20_4
64121	486.251	-1.21629	0.312845	-3.88785	0.000101137	0.000886944	RRAGC	Ras related GTP binding C	ENSG00000116954.7_2
57539	357.632	1.86426	0.479576	3.88731	0.000101359	0.000888388	WDR35	WD repeat domain 35	ENSG00000118965.14_3
284900	304.753	1.5978	0.411092	3.88672	0.000101609	0.000889566	TTC28-AS1	TTC28 antisense RNA 1	ENSG00000235954.6_3
388135	13.8636	-5.11345	1.3156	-3.88678	0.000101582	0.000889566	C15orf59	inhibitory synaptic factor 1	ENSG00000205363.5_2
5925	1665.04	1.05805	0.272296	3.88566	0.000102051	0.00089293	RB1	RB transcriptional corepressor 1	ENSG00000139687.14_3
7805	24.1014	6.61108	1.70148	3.88548	0.000102127	0.000893091	LAPTM5	lysosomal protein transmembrane 5	ENSG00000162511.7_2
10489	1644.02	-1.06214	0.273385	-3.88514	0.000102272	0.000893853	LRRC41	leucine rich repeat containing 41	ENSG00000132128.16_3
129642	2655.06	-1.37941	0.355088	-3.8847	0.000102455	0.000894771	MBOAT2	membrane bound O-acyltransferase domain containing 2	ENSG00000143797.11_3
64783	574.218	1.4137	0.363923	3.88461	0.000102493	0.000894771	RBM15	RNA binding motif protein 15	ENSG00000162775.14_3
5655	4576.66	-5.15548	1.32726	-3.88431	0.000102619	0.000895371	KLK10	kallikrein related peptidase 10	ENSG00000129451.11_2
116985	1894.38	-0.8841	0.227665	-3.88333	0.000103036	0.0008985	ARAP1	ArfGAP with RhoGAP domain, ankyrin repeat and PH domain 1	ENSG00000186635.14_4
2650	186.237	-1.97096	0.507563	-3.88318	0.000103101	0.000898557	GCNT1	glucosaminyl (N-acetyl) transferase 1	ENSG00000187210.12_3
101929705	61.998	2.72895	0.703056	3.88155	0.000103791	0.000904062	RP5-1120P11.1	uncharacterized LOC101929705	ENSG00000237686.6_4
102724105	30.8895	-1.89177	0.487567	-3.88002	0.00010445	0.000908778	CTD-3018O17.3	ZNF528 antisense RNA 1	ENSG00000269834.5_3
27350	1464.01	-1.33528	0.344137	-3.88009	0.000104418	0.000908778	APOBEC3C	apolipoprotein B mRNA editing enzyme catalytic subunit 3C	ENSG00000244509.3_2
9678	1057.15	1.07687	0.277559	3.8798	0.000104544	0.00090909	PHF14	PHD finger protein 14	ENSG00000106443.16_3
285958	696.898	1.14126	0.29417	3.87961	0.000104624	0.000909272	SNHG15	small nucleolar RNA host gene 15	ENSG00000232956.8_2
9786	410.184	1.11863	0.28863	3.87566	0.000106336	0.000923632	KIAA0586	KIAA0586	ENSG00000100578.14_5
10066	2326.32	-1.0903	0.281336	-3.87544	0.000106433	0.000923954	SCAMP2	secretory carrier membrane protein 2	ENSG00000140497.16_3
28969	1741.1	1.15084	0.297008	3.87478	0.00010672	0.000925922	BZW2	basic leucine zipper and W2 domains 2	ENSG00000136261.14_2
23300	1664.21	-1.35734	0.350366	-3.87407	0.000107033	0.000928119	ATMIN	ATM interactor	ENSG00000166454.9_3
57456	1086.6	1.0324	0.266531	3.87348	0.000107291	0.000929833	KIAA1143	KIAA1143	ENSG00000163807.5_2
2850	79.7528	3.50565	0.905211	3.87274	0.000107619	0.000932151	GPR27	G protein-coupled receptor 27	ENSG00000170837.2_2
93664	234.144	1.71461	0.442849	3.87176	0.000108051	0.000935374	CADPS2	calcium dependent secretion activator 2	ENSG00000081803.15_5
132671	274.243	-1.28946	0.333057	-3.87158	0.000108134	0.000935569	SPATA18	spermatogenesis associated 18	ENSG00000163071.10_3
80763	21.369	-4.2125	1.08818	-3.87113	0.000108331	0.00093675	SPX	spexin hormone	ENSG00000134548.9_2
54849	1310.97	-1.12632	0.290997	-3.87056	0.000108588	0.000938442	DEF8	differentially expressed in FDCP 8 homolog	ENSG00000140995.16_4
51646	2028.32	-1.08798	0.281115	-3.87024	0.00010873	0.000939148	YPEL5	yippee like 5	ENSG00000119801.12_2
1380	10.6426	4.49963	1.16284	3.86951	0.000109056	0.000941437	CR2	complement C3d receptor 2	ENSG00000117322.17_4
56063	131.982	-1.31527	0.340054	-3.86783	0.000109809	0.000947406	TMEM234	transmembrane protein 234	ENSG00000160055.19_2
100048912	42.6123	3.10524	0.80287	3.86767	0.000109879	0.000947484	CDKN2B-AS1	CDKN2B antisense RNA 1	ENSG00000240498.7_5
8349	227.977	-2.70241	0.698811	-3.86716	0.000110111	0.000948952	HIST2H2BE	H2B clustered histone 21	ENSG00000184678.10_2
9966	145.408	-3.67455	0.950376	-3.86642	0.000110446	0.000951312	TNFSF15	TNF superfamily member 15	ENSG00000181634.7_2
6414	489.034	-5.44781	1.40959	-3.86483	0.000111166	0.000956984	SEPP1	selenoprotein P	ENSG00000250722.5_4
56062	23.1695	-5.7672	1.49231	-3.86462	0.000111264	0.000957287	KLHL4	kelch like family member 4	ENSG00000102271.13_3
9938	42.8625	-3.21456	0.831903	-3.8641	0.000111497	0.000958765	ARHGAP25	Rho GTPase activating protein 25	ENSG00000163219.11_2
578	1266.52	-1.44574	0.374244	-3.8631	0.000111959	0.000962197	BAK1	BCL2 antagonist/killer 1	ENSG00000030110.12_2
8187	95.6117	2.36204	0.611481	3.86281	0.000112091	0.000962265	ZNF239	zinc finger protein 239	ENSG00000196793.13_2
8932	2599.87	-0.870554	0.225368	-3.86281	0.000112091	0.000962265	MBD2	methyl-CpG binding domain protein 2	ENSG00000134046.11_2
5836	7208.38	-1.28094	0.331624	-3.86261	0.000112182	0.000962509	PYGL	glycogen phosphorylase L	ENSG00000100504.16_2
10752	17.3098	-6.64882	1.7217	-3.86177	0.000112569	0.000965296	CHL1	cell adhesion molecule L1 like	ENSG00000134121.9_3
283643	409.196	1.69817	0.439913	3.86024	0.000113278	0.000970835	C14orf80	tubulin epsilon and delta complex 1	ENSG00000185347.17_5
8838	55.3387	-9.17561	2.37704	-3.86009	0.000113343	0.000970857	WISP3	cellular communication network factor 6	ENSG00000112761.20_4
103091866	91.7502	-1.65409	0.428559	-3.85966	0.000113543	0.000972035	RP11-403I13.7	long intergenic non-protein coding RNA 1145	ENSG00000263590.2_5
219285	21.5233	-6.05017	1.56774	-3.85918	0.00011377	0.000973433	SAMD9L	sterile alpha motif domain containing 9 like	ENSG00000177409.11_3
771	8887.02	-1.91824	0.497127	-3.85866	0.000114012	0.000974971	CA12	carbonic anhydrase 12	ENSG00000074410.13_3
29108	804.672	-1.96645	0.509682	-3.85819	0.000114231	0.000976301	PYCARD	PYD and CARD domain containing	ENSG00000103490.13_3
23493	19.1067	4.14393	1.07446	3.85674	0.000114909	0.000981011	HEY2	hes related family bHLH transcription factor with YRPW motif 2	ENSG00000135547.8_2
79594	1056	-0.806797	0.20919	-3.85677	0.000114893	0.000981011	MUL1	mitochondrial E3 ubiquitin protein ligase 1	ENSG00000090432.6_2
8642	75.3923	2.87348	0.745279	3.85557	0.000115461	0.000985175	DCHS1	dachsous cadherin-related 1	ENSG00000166341.7_2
10626	838.621	-1.57674	0.408974	-3.85537	0.000115555	0.000985436	TRIM16	tripartite motif containing 16	ENSG00000221926.11_4
730101	53.4281	2.70003	0.700598	3.8539	0.000116252	0.000990833	RP1-152L7.5	uncharacterized LOC730101	ENSG00000216775.3_4
119548	1510.41	-5.09915	1.32384	-3.8518	0.000117251	0.000998798	PNLIPRP3	pancreatic lipase related protein 3	ENSG00000203837.4_2
100129722	19.4937	2.70329	0.701889	3.85145	0.000117422	0.000999706	RP13-122B23.12	STPG3 antisense RNA 1	ENSG00000275549.1_4
134218	2117.51	0.859433	0.223162	3.85116	0.000117559	0.00100032	DNAJC21	DnaJ heat shock protein family (Hsp40) member C21	ENSG00000168724.15_3
5913	15.4218	-3.64942	0.94771	-3.85078	0.000117743	0.00100094	RAPSN	receptor associated protein of the synapse	ENSG00000165917.9_2
6737	258.602	-1.22096	0.317072	-3.85074	0.000117762	0.00100094	TRIM21	tripartite motif containing 21	ENSG00000132109.9_2
51768	1922.05	-1.66078	0.431332	-3.85036	0.000117945	0.00100195	TM7SF3	transmembrane 7 superfamily member 3	ENSG00000064115.10_3
83892	1623.3	-1.19902	0.311417	-3.85022	0.000118014	0.00100198	KCTD10	potassium channel tetramerization domain containing 10	ENSG00000110906.12_2
54765	2897.96	0.926177	0.240562	3.85006	0.00011809	0.00100208	TRIM44	tripartite motif containing 44	ENSG00000166326.6_2
333	106.11	1.76212	0.458054	3.84696	0.00011959	0.00101353	APLP1	amyloid beta precursor like protein 1	ENSG00000105290.11_3
3615	11734.9	1.02304	0.26594	3.84687	0.000119636	0.00101353	IMPDH2	inosine monophosphate dehydrogenase 2	ENSG00000178035.11_2
51247	1944.81	0.996552	0.259053	3.8469	0.000119621	0.00101353	PAIP2	poly(A) binding protein interacting protein 2	ENSG00000120727.12_3
128989	477.23	-1.03942	0.270231	-3.8464	0.000119864	0.00101435	TANGO2	transport and golgi organization 2 homolog	ENSG00000183597.15_2
581	1152.77	-0.906088	0.235564	-3.84646	0.000119838	0.00101435	BAX	BCL2 associated X, apoptosis regulator	ENSG00000087088.19_3
91544	213.2	1.3036	0.338938	3.84614	0.000119993	0.00101488	UBXN11	UBX domain protein 11	ENSG00000158062.20_4
10517	24.9064	-3.59628	0.93513	-3.84576	0.00012018	0.00101558	FBXW10	F-box and WD repeat domain containing 10	ENSG00000171931.12_4
26579	110.29	-4.12201	1.07185	-3.84571	0.000120206	0.00101558	MYEOV	myeloma overexpressed	ENSG00000172927.3
3595	24.4574	4.2482	1.1047	3.84556	0.000120277	0.00101562	IL12RB2	interleukin 12 receptor subunit beta 2	ENSG00000081985.10_3
123879	492.743	-1.26678	0.329472	-3.84489	0.000120607	0.00101681	DCUN1D3	defective in cullin neddylation 1 domain containing 3	ENSG00000188215.9_3
136	587.895	1.53111	0.398209	3.84498	0.000120564	0.00101681	ADORA2B	adenosine A2b receptor	ENSG00000170425.3_2
51002	688.687	0.982328	0.25549	3.84487	0.000120615	0.00101681	TPRKB	TP53RK binding protein	ENSG00000144034.14_2
84154	1055.39	1.345	0.349835	3.84468	0.000120709	0.00101705	RPF2	ribosome production factor 2 homolog	ENSG00000197498.12_2
83543	309.378	2.15775	0.561311	3.84413	0.000120981	0.00101878	AIF1L	allograft inflammatory factor 1 like	ENSG00000126878.12_2
10714	828.781	1.3072	0.340235	3.84206	0.000122008	0.00102688	POLD3	DNA polymerase delta 3, accessory subunit	ENSG00000077514.8_3
9512	1867.76	0.75844	0.197425	3.84166	0.000122207	0.00102799	PMPCB	peptidase, mitochondrial processing subunit beta	ENSG00000105819.13_2
392	1492.98	-0.917079	0.238791	-3.84051	0.000122777	0.00103222	ARHGAP1	Rho GTPase activating protein 1	ENSG00000175220.11_3
80318	131.986	1.95681	0.509579	3.84005	0.00012301	0.00103362	GKAP1	G kinase anchoring protein 1	ENSG00000165113.12_3
8482	111.596	-3.22866	0.841033	-3.83893	0.000123574	0.00103779	SEMA7A	semaphorin 7A (John Milton Hagen blood group)	ENSG00000138623.10_4
26112	294.462	-2.5475	0.66381	-3.8377	0.000124194	0.00104243	CCDC69	coiled-coil domain containing 69	ENSG00000198624.12_2
2580	2322.73	-0.957877	0.249636	-3.8371	0.000124498	0.00104442	GAK	cyclin G associated kinase	ENSG00000178950.16_3
2983	58.8169	-4.38319	1.14261	-3.83613	0.000124991	0.00104798	GUCY1B3	guanylate cyclase 1 soluble subunit beta 1	ENSG00000061918.12_2
23053	1711.4	-0.786958	0.205192	-3.83523	0.000125445	0.00105065	ZSWIM8	zinc finger SWIM-type containing 8	ENSG00000214655.10_4
8651	33.1151	-2.52797	0.659143	-3.83524	0.000125444	0.00105065	SOCS1	suppressor of cytokine signaling 1	ENSG00000185338.5_3
283284	22.6739	-3.29583	0.859451	-3.83481	0.00012566	0.00105131	IGSF22	immunoglobulin superfamily member 22	ENSG00000179057.13_2
84803	85.8338	-2.95973	0.771788	-3.8349	0.000125615	0.00105131	GPAT3	glycerol-3-phosphate acyltransferase 3	ENSG00000138678.10_2
790	2772.09	1.15659	0.301746	3.83297	0.000126604	0.00105864	CAD	carbamoyl-phosphate synthetase 2, aspartate transcarbamylase, and dihydroorotase	ENSG00000084774.13_2
115939	1552.46	-0.936766	0.244406	-3.83282	0.00012668	0.00105871	TSR3	TSR3 ribosome maturation factor	ENSG00000007520.3_2
26747	336.144	1.03562	0.270263	3.83189	0.000127162	0.00106215	NUFIP1	nuclear FMR1 interacting protein 1	ENSG00000083635.7_3
84650	1572.14	1.06848	0.27885	3.83173	0.000127248	0.0010623	EBPL	EBP like	ENSG00000123179.13_2
79966	298.468	-1.56032	0.407258	-3.83128	0.000127478	0.00106364	SCD5	stearoyl-CoA desaturase 5	ENSG00000145284.11_2
84975	533.274	-1.07996	0.281924	-3.83067	0.000127794	0.00106571	MFSD5	major facilitator superfamily domain containing 5	ENSG00000182544.8_3
6865	25.3579	3.68095	0.961115	3.82987	0.00012821	0.0010686	TACR2	tachykinin receptor 2	ENSG00000075073.14_2
340371	884.501	-0.812577	0.212181	-3.82964	0.000128333	0.00106905	NRBP2	nuclear receptor binding protein 2	ENSG00000185189.17_3
9732	428.597	-1.19771	0.312887	-3.82792	0.000129232	0.00107596	DOCK4	dedicator of cytokinesis 4	ENSG00000128512.15
79664	1061.26	0.885544	0.231352	3.82769	0.000129351	0.00107637	ICE2	interactor of little elongation complex ELL subunit 2	ENSG00000128915.11_4
284353	85.5447	2.28719	0.59796	3.82498	0.00013078	0.00108768	NKPD1	NTPase KAP family P-loop domain containing 1	ENSG00000179846.9_3
10625	2461.47	1.34006	0.350478	3.82351	0.000131563	0.0010936	IVNS1ABP	influenza virus NS1A binding protein	ENSG00000116679.15_2
55793	389.112	-2.21111	0.578557	-3.82177	0.000132498	0.00110078	FAM63A	MINDY lysine 48 deubiquitinase 1	ENSG00000143409.15_3
596	57.4992	2.06743	0.541152	3.82042	0.000133224	0.00110621	BCL2	BCL2 apoptosis regulator	ENSG00000171791.12_4
7376	2057.19	-0.853158	0.223377	-3.81936	0.000133797	0.00111038	NR1H2	nuclear receptor subfamily 1 group H member 2	ENSG00000131408.13_5
7480	20.9836	2.9047	0.760722	3.81835	0.000134349	0.00111436	WNT10B	Wnt family member 10B	ENSG00000169884.13_3
162073	1962.58	1.50245	0.393547	3.81773	0.000134688	0.00111657	ITPRIPL2	ITPRIP like 2	ENSG00000205730.6_3
785	35.8228	2.997	0.785107	3.81731	0.000134916	0.00111786	CACNB4	calcium voltage-gated channel auxiliary subunit beta 4	ENSG00000182389.19_5
11000	484.486	1.58693	0.415771	3.81684	0.000135174	0.0011194	SLC27A3	solute carrier family 27 member 3	ENSG00000143554.13_5
27289	44.2443	-4.01487	1.05225	-3.81551	0.000135902	0.00112483	RND1	Rho family GTPase 1	ENSG00000172602.9_3
8165	1679.23	1.10461	0.289542	3.81502	0.000136172	0.00112646	AKAP1	A-kinase anchoring protein 1	ENSG00000121057.12_3
9550	2485.83	-1.32332	0.346942	-3.81424	0.000136602	0.00112942	ATP6V1G1	ATPase H+ transporting V1 subunit G1	ENSG00000136888.6_2
64236	503.286	-1.89069	0.495767	-3.81368	0.000136914	0.00113139	PDLIM2	PDZ and LIM domain 2	ENSG00000120913.23_4
5608	149.702	2.26692	0.594438	3.81354	0.000136988	0.0011314	MAP2K6	mitogen-activated protein kinase kinase 6	ENSG00000108984.14_4
8344	72.2705	-3.02951	0.794786	-3.81174	0.000137995	0.0011391	HIST1H2BE	H2B clustered histone 6	ENSG00000274290.2_3
127602	203.31	1.22983	0.322658	3.81157	0.000138086	0.00113925	DNAH14	dynein axonemal heavy chain 14	ENSG00000185842.15_2
6296	99.0618	2.95888	0.776384	3.8111	0.00013835	0.00114081	ACSM3	acyl-CoA synthetase medium chain family member 3	ENSG00000005187.11_3
79958	143.583	3.18827	0.836698	3.81054	0.000138661	0.00114277	DENND1C	DENN domain containing 1C	ENSG00000205744.9_3
6415	3761.89	-1.19715	0.314235	-3.80972	0.000139123	0.00114597	SEPW1	selenoprotein W	ENSG00000178980.14_4
8325	408.201	-1.71892	0.451333	-3.80854	0.00013979	0.00115085	FZD8	frizzled class receptor 8	ENSG00000177283.7_4
6545	20.6493	-4.68183	1.2294	-3.80823	0.000139963	0.00115166	SLC7A4	solute carrier family 7 member 4	ENSG00000099960.12_3
1821	30.7663	3.83915	1.00824	3.80777	0.000140228	0.00115322	DRP2	dystrophin related protein 2	ENSG00000102385.12_2
105378853	28.7322	3.48632	0.915779	3.80695	0.000140693	0.00115582	RP4-665J23.1	long intergenic non-protein coding RNA 2609	ENSG00000233593.8_5
643707	95.8516	-1.43782	0.377683	-3.80696	0.000140684	0.00115582	GOLGA6L4	golgin A6 family like 4	ENSG00000184206.11_4
79744	193.074	-1.77463	0.466261	-3.80609	0.000141181	0.00115921	ZNF419	zinc finger protein 419	ENSG00000105136.20_3
375033	167.058	-2.09568	0.550673	-3.80566	0.000141424	0.0011606	PEAR1	platelet endothelial aggregation receptor 1	ENSG00000187800.13_2
79641	915.792	-1.21046	0.318082	-3.8055	0.000141518	0.00116075	ROGDI	rogdi atypical leucine zipper	ENSG00000067836.12_3
100506834	9.13995	7.07539	1.85967	3.80466	0.000142	0.0011638	RP11-276H19.1	GAS1 adjacent regulatory RNA	ENSG00000226237.1_4
5971	539.14	-1.3574	0.356779	-3.80459	0.00014204	0.0011638	RELB	RELB proto-oncogene, NF-kB subunit	ENSG00000104856.13_2
55829	1255.22	-0.96241	0.252979	-3.80431	0.000142202	0.00116451	VIMP	selenoprotein S	ENSG00000131871.14_3
105371907	20.3651	-6.29465	1.65527	-3.8028	0.000143069	0.00117099	RP11-285E9.6	SEPTIN9 divergent transcript	ENSG00000263718.2_5
4627	62578.1	-1.20745	0.317561	-3.80227	0.000143377	0.00117288	MYH9	myosin heavy chain 9	ENSG00000100345.21_3
57616	81.6276	-4.14311	1.09007	-3.80077	0.000144249	0.00117939	TSHZ3	teashirt zinc finger homeobox 3	ENSG00000121297.6_2
7136	234.514	7.72498	2.03394	3.79804	0.000145846	0.00119182	TNNI2	troponin I2, fast skeletal type	ENSG00000130598.15_2
92521	1219.75	1.14222	0.300864	3.79646	0.000146775	0.00119878	SPECC1	sperm antigen with calponin homology and coiled-coil domains 1	ENSG00000128487.16_4
2953	65.6352	1.91648	0.504842	3.7962	0.00014693	0.00119941	GSTT2	glutathione S-transferase theta 2 (gene/pseudogene)	ENSG00000099984.11_3
4501	196.295	2.49278	0.657212	3.79296	0.000148861	0.00121453	MT1X	metallothionein 1X	ENSG00000187193.8_3
8986	1392.8	-1.70238	0.448906	-3.79229	0.000149264	0.00121718	RPS6KA4	ribosomal protein S6 kinase A4	ENSG00000162302.12_4
6884	535.216	-1.70654	0.450173	-3.79085	0.000150131	0.00122361	TAF13	TATA-box binding protein associated factor 13	ENSG00000197780.9_2
5165	203.266	2.38396	0.629054	3.78975	0.000150798	0.00122839	PDK3	pyruvate dehydrogenase kinase 3	ENSG00000067992.12_4
10782	872.405	-0.863016	0.227796	-3.78854	0.000151533	0.00123359	ZNF274	zinc finger protein 274	ENSG00000171606.17_2
374882	1227.91	1.06684	0.281603	3.78844	0.000151595	0.00123359	TMEM205	transmembrane protein 205	ENSG00000105518.13_3
23659	465.277	-1.05402	0.278239	-3.78819	0.000151748	0.00123418	PLA2G15	phospholipase A2 group XV	ENSG00000103066.12_4
101927136	9.39406	-4.32672	1.14224	-3.78794	0.000151902	0.00123478	RP1-27K12.2	uncharacterized LOC101927136	ENSG00000231683.6_5
115704	1044.34	-1.10345	0.291366	-3.78716	0.000152377	0.00123799	EVI5L	ecotropic viral integration site 5 like	ENSG00000142459.8_4
10882	89.4323	2.96393	0.782728	3.78666	0.000152683	0.00123983	C1QL1	complement C1q like 1	ENSG00000131094.3_2
644596	87.1854	-1.46149	0.386112	-3.78514	0.000153619	0.00124678	SMIM10L2B	small integral membrane protein 10 like 2B	ENSG00000196972.8_3
100133220	14.5606	-3.18075	0.840508	-3.78432	0.000154131	0.00125027	AC044860.1	golgin A6 family like 3	ENSG00000188388.10_3
23332	1856.84	-1.14979	0.303893	-3.78353	0.00015462	0.00125358	CLASP1	cytoplasmic linker associated protein 1	ENSG00000074054.18_4
51747	5662.64	0.898696	0.237542	3.78331	0.000154754	0.00125401	LUC7L3	LUC7 like 3 pre-mRNA splicing factor	ENSG00000108848.15_4
377	3890.71	-1.20068	0.317399	-3.78288	0.000155024	0.00125554	ARF3	ADP ribosylation factor 3	ENSG00000134287.9_3
3991	226.484	-1.52447	0.403035	-3.78249	0.000155269	0.00125687	LIPE	lipase E, hormone sensitive type	ENSG00000079435.9_3
1286	34.4276	4.32651	1.14399	3.78194	0.000155608	0.00125843	COL4A4	collagen type IV alpha 4 chain	ENSG00000081052.12_3
2535	36.9089	4.5082	1.19204	3.78192	0.000155625	0.00125843	FZD2	frizzled class receptor 2	ENSG00000180340.6_2
91442	118.039	1.38128	0.365247	3.78175	0.000155728	0.0012586	C19orf40	FA core complex associated protein 24	ENSG00000131944.9_3
348378	9.54961	6.37375	1.68577	3.78091	0.000156253	0.00126219	FAM159A	shisa like 2A	ENSG00000182183.14_2
100288181	17.4314	2.83897	0.751369	3.7784	0.000157841	0.00127435	CTD-2292P10.4	lncRNA associated with ovarian cancer 1	ENSG00000253741.1_4
2556	8.24278	-7.11262	1.88371	-3.77585	0.000159462	0.00128677	GABRA3	gamma-aminobutyric acid type A receptor subunit alpha3	ENSG00000011677.12_2
284114	407.693	-0.98933	0.262048	-3.77537	0.000159768	0.00128857	TMEM102	transmembrane protein 102	ENSG00000181284.2_3
253639	52.6291	1.97246	0.522623	3.77416	0.000160549	0.00129419	ZNF620	zinc finger protein 620	ENSG00000177842.11_2
537	2244.47	-1.29922	0.344337	-3.77311	0.000161227	0.00129878	ATP6AP1	ATPase H+ transporting accessory protein 1	ENSG00000071553.16_4
79183	872.241	-1.67725	0.444539	-3.77302	0.000161287	0.00129878	TTPAL	alpha tocopherol transfer protein like	ENSG00000124120.10_2
23271	2690.45	-0.892083	0.236559	-3.77108	0.000162543	0.00130787	CAMSAP2	calmodulin regulated spectrin associated protein family member 2	ENSG00000118200.14_3
256281	430.067	-1.17422	0.311381	-3.77102	0.000162585	0.00130787	NUDT14	nudix hydrolase 14	ENSG00000183828.14_3
29995	103.122	2.11353	0.560632	3.76992	0.000163303	0.00131296	LMCD1	LIM and cysteine rich domains 1	ENSG00000071282.11_2
25827	241.061	-1.46822	0.389597	-3.76857	0.000164187	0.0013187	FBXL2	F-box and leucine rich repeat protein 2	ENSG00000153558.14_3
83939	3639.08	1.11123	0.294861	3.76864	0.000164137	0.0013187	EIF2A	eukaryotic translation initiation factor 2A	ENSG00000144895.11_4
55755	2009.31	0.875185	0.232278	3.76783	0.000164672	0.00132191	CDK5RAP2	CDK5 regulatory subunit associated protein 2	ENSG00000136861.17_2
79669	291.124	-1.63872	0.43512	-3.76613	0.000165797	0.00133025	C3orf52	chromosome 3 open reading frame 52	ENSG00000114529.12_4
8740	51.1593	-4.83905	1.28524	-3.76509	0.000166489	0.00133511	TNFSF14	TNF superfamily member 14	ENSG00000125735.10_2
119504	3114.91	0.814472	0.216364	3.76436	0.000166976	0.00133706	ANAPC16	anaphase promoting complex subunit 16	ENSG00000166295.8_2
1852	110.593	3.77464	1.00277	3.76422	0.00016707	0.00133706	DUSP9	dual specificity phosphatase 9	ENSG00000130829.17_2
25890	21.0072	-4.57427	1.2152	-3.76421	0.000167079	0.00133706	ABI3BP	ABI family member 3 binding protein	ENSG00000154175.16_3
55083	28.1515	-4.00155	1.06302	-3.76433	0.000166997	0.00133706	KIF26B	kinesin family member 26B	ENSG00000162849.15_4
105372233	34.1262	2.6381	0.700947	3.76363	0.000167467	0.00133893	AC009005.2	uncharacterized LOC105372233	ENSG00000267751.5_4
221393	287.699	-3.40752	0.905388	-3.7636	0.000167485	0.00133893	ADGRF4	adhesion G protein-coupled receptor F4	ENSG00000153294.11_4
131034	11.9889	-6.18867	1.64452	-3.76321	0.000167749	0.00134034	CPNE4	copine 4	ENSG00000196353.11_4
26499	1012.06	-1.47002	0.390666	-3.76286	0.000167983	0.00134152	PLEK2	pleckstrin 2	ENSG00000100558.8_2
6327	7.41683	-5.69542	1.51386	-3.7622	0.000168427	0.00134437	SCN2B	sodium voltage-gated channel beta subunit 2	ENSG00000149575.5_2
378	4626.67	-1.83135	0.487073	-3.7599	0.000169979	0.00135606	ARF4	ADP ribosylation factor 4	ENSG00000168374.10_3
55592	256.217	2.27546	0.605247	3.75955	0.000170217	0.00135726	GOLGA2B	GOLGA2 pseudogene 5	ENSG00000238105.7_3
338707	557.069	2.53014	0.673133	3.75876	0.000170758	0.00136087	B4GALNT4	beta-1,4-N-acetyl-galactosaminyltransferase 4	ENSG00000182272.11_3
306	6875.81	-2.41174	0.641671	-3.75853	0.000170915	0.00136142	ANXA3	annexin A3	ENSG00000138772.12_3
3854	13064.6	-4.77094	1.26979	-3.75726	0.000171785	0.00136765	KRT6B	keratin 6B	ENSG00000185479.5_2
51232	2033.67	-1.25758	0.334724	-3.75707	0.000171912	0.00136795	CRIM1	cysteine rich transmembrane BMP regulator 1	ENSG00000150938.9_2
10421	2128.96	-0.761552	0.202743	-3.75625	0.000172479	0.00137176	CD2BP2	CD2 cytoplasmic tail binding protein 2	ENSG00000169217.8_2
154664	10.0762	-7.07078	1.88329	-3.75448	0.000173704	0.00138079	ABCA13	ATP binding cassette subfamily A member 13	ENSG00000179869.14_4
123920	222.624	-2.2244	0.592571	-3.75382	0.000174162	0.00138372	CMTM3	CKLF like MARVEL transmembrane domain containing 3	ENSG00000140931.19_3
11199	8.05856	-6.76447	1.80281	-3.75219	0.000175297	0.00139202	ANXA10	annexin A10	ENSG00000109511.11_3
326625	1107.11	1.11224	0.296517	3.75103	0.000176112	0.00139778	MMAB	metabolism of cobalamin associated B	ENSG00000139428.11_2
3215	11.4059	-4.68805	1.25044	-3.74911	0.000177462	0.00140776	HOXB5	homeobox B5	ENSG00000120075.5_3
5105	13.2911	7.67297	2.04686	3.74866	0.00017778	0.00140957	PCK1	phosphoenolpyruvate carboxykinase 1	ENSG00000124253.10_2
1797	385.994	1.02901	0.274555	3.74793	0.000178302	0.00141245	DXO	decapping exoribonuclease	ENSG00000204348.9_3
8697	1411.11	1.3287	0.354519	3.74789	0.000178326	0.00141245	CDC23	cell division cycle 23	ENSG00000094880.10_2
821	16838.7	0.822347	0.219432	3.74762	0.000178523	0.00141328	CANX	calnexin	ENSG00000127022.14_3
23207	2655.81	-1.32093	0.352489	-3.74743	0.000178653	0.00141359	PLEKHM2	pleckstrin homology and RUN domain containing M2	ENSG00000116786.12_4
284119	8586.77	-1.97234	0.526437	-3.74659	0.000179258	0.00141765	PTRF	caveolae associated protein 1	ENSG00000177469.12_4
11072	912.223	-1.28169	0.342136	-3.74615	0.000179567	0.00141937	DUSP14	dual specificity phosphatase 14	ENSG00000276023.4_2
55608	1361.96	1.73916	0.464285	3.74588	0.000179762	0.00142018	ANKRD10	ankyrin repeat domain 10	ENSG00000088448.14_3
23646	4431.81	-0.92949	0.248159	-3.74554	0.000180003	0.00142136	PLD3	phospholipase D family member 3	ENSG00000105223.19_3
1850	265.507	-2.50216	0.668252	-3.74433	0.000180874	0.0014272	DUSP8	dual specificity phosphatase 8	ENSG00000184545.10_2
2098	2451.61	0.92666	0.247497	3.74413	0.00018102	0.0014272	ESD	esterase D	ENSG00000139684.13_3
6591	1256.44	-1.27354	0.340138	-3.74418	0.000180981	0.0014272	SNAI2	snail family transcriptional repressor 2	ENSG00000019549.10_3
9819	1261.8	-1.54498	0.412656	-3.74399	0.000181121	0.00142727	TSC22D2	TSC22 domain family member 2	ENSG00000196428.12_3
25978	1615.41	-0.868608	0.23203	-3.74352	0.00018146	0.00142922	CHMP2B	charged multivesicular body protein 2B	ENSG00000083937.8_2
3265	1983.78	-1.3552	0.36203	-3.74335	0.000181586	0.00142948	HRAS	HRas proto-oncogene, GTPase	ENSG00000174775.16_2
6653	426.994	-2.39973	0.641158	-3.74281	0.000181976	0.00143182	SORL1	sortilin related receptor 1	ENSG00000137642.12_2
51715	592.122	0.999018	0.266928	3.74265	0.000182088	0.00143198	RAB23	RAB23, member RAS oncogene family	ENSG00000112210.11_2
4973	11.6012	-7.42643	1.98463	-3.74198	0.000182574	0.00143507	OLR1	oxidized low density lipoprotein receptor 1	ENSG00000173391.8_3
430	154.069	3.81107	1.01858	3.74157	0.000182877	0.00143672	ASCL2	achaete-scute family bHLH transcription factor 2	ENSG00000183734.4_2
730094	470.158	-1.35237	0.361482	-3.74119	0.000183151	0.00143814	C16orf52	modulator of smoothened	ENSG00000185716.11_2
56999	6.59672	-6.28895	1.68184	-3.73932	0.000184518	0.0014474	ADAMTS9	ADAM metallopeptidase with thrombospondin type 1 motif 9	ENSG00000163638.13_3
6303	20077.4	-1.8172	0.485963	-3.73938	0.000184474	0.0014474	SAT1	spermidine/spermine N1-acetyltransferase 1	ENSG00000130066.16_2
65264	4337.63	-0.893741	0.239068	-3.73844	0.000185165	0.00145174	UBE2Z	ubiquitin conjugating enzyme E2 Z	ENSG00000159202.17_2
55662	1670.87	-0.743279	0.198848	-3.73793	0.00018554	0.00145395	HIF1AN	hypoxia inducible factor 1 subunit alpha inhibitor	ENSG00000166135.13_2
283219	406.152	-1.58439	0.424029	-3.73651	0.000186589	0.00146142	KCTD21	potassium channel tetramerization domain containing 21	ENSG00000188997.7_3
10611	3476.65	-1.02273	0.273768	-3.73575	0.000187159	0.00146514	PDLIM5	PDZ and LIM domain 5	ENSG00000163110.14_4
57110	10.4682	4.69668	1.25729	3.73555	0.000187306	0.00146555	HRASLS	phospholipase A and acyltransferase 1	ENSG00000127252.5_2
91523	62.4098	-1.56343	0.418694	-3.73406	0.000188421	0.00147353	PCED1B	PC-esterase domain containing 1B	ENSG00000179715.12_3
56101	63.1292	-3.2813	0.878839	-3.73368	0.0001887	0.00147497	PCDHGB5	protocadherin gamma subfamily B, 5	ENSG00000276547.1_3
128876	56.6234	-3.8926	1.04264	-3.73341	0.000188901	0.0014758	FAM83C	family with sequence similarity 83 member C	ENSG00000125998.7_2
3269	138.369	-2.23436	0.598767	-3.73159	0.000190272	0.00148576	HRH1	histamine receptor H1	ENSG00000196639.6_3
51347	1565.29	-1.29627	0.347455	-3.73076	0.0001909	0.00148991	TAOK3	TAO kinase 3	ENSG00000135090.13_3
84441	129.285	-1.54024	0.412978	-3.72959	0.000191793	0.00149612	MAML2	mastermind like transcriptional coactivator 2	ENSG00000184384.13_3
60625	357.3	1.18528	0.317945	3.72794	0.000193051	0.00150517	DHX35	DEAH-box helicase 35	ENSG00000101452.14_3
84140	131.193	1.7505	0.469635	3.72736	0.000193495	0.00150788	FAM161A	FAM161 centrosomal protein A	ENSG00000170264.12_2
161145	13.5162	-3.94036	1.05724	-3.72702	0.000193757	0.00150916	TMEM229B	transmembrane protein 229B	ENSG00000198133.8_3
4144	8458.04	1.0122	0.271621	3.7265	0.000194154	0.00151149	MAT2A	methionine adenosyltransferase 2A	ENSG00000168906.12_2
7775	162.963	1.16865	0.313622	3.72631	0.000194306	0.00151191	ZNF232	zinc finger protein 232	ENSG00000167840.13_2
6199	1551.36	-1.15993	0.311312	-3.72593	0.000194598	0.00151342	RPS6KB2	ribosomal protein S6 kinase B2	ENSG00000175634.14_3
10174	1536.94	-1.02176	0.274258	-3.72554	0.0001949	0.00151501	SORBS3	sorbin and SH3 domain containing 3	ENSG00000120896.13_4
80000	185.746	-3.08377	0.828463	-3.72228	0.000197433	0.00153393	GREB1L	GREB1 like retinoic acid receptor coactivator	ENSG00000141449.14_3
8399	20.8267	-4.71687	1.26728	-3.72203	0.000197628	0.00153467	PLA2G10	phospholipase A2 group X	ENSG00000069764.9_2
152519	538.86	-2.41129	0.648152	-3.72026	0.000199019	0.0015447	NIPAL1	NIPA like domain containing 1	ENSG00000163293.11_3
126638	10.034	-7.42527	1.99729	-3.71767	0.000201066	0.0015598	RPTN	repetin	ENSG00000215853.3_2
653689	144.558	1.50391	0.404605	3.71698	0.000201617	0.00156329	GSTT2B	glutathione S-transferase theta 2B	ENSG00000133433.10_2
79003	576.284	0.988304	0.265904	3.71677	0.000201788	0.00156383	MIS12	MIS12 kinetochore complex component	ENSG00000167842.15_2
9615	16.2338	-4.29086	1.15472	-3.71591	0.000202472	0.00156834	GDA	guanine deaminase	ENSG00000119125.16_2
253769	1066.71	1.43564	0.386495	3.71452	0.000203593	0.00157624	WDR27	WD repeat domain 27	ENSG00000184465.15_3
79745	1720.59	-1.2245	0.329692	-3.71408	0.000203946	0.00157818	CLIP4	CAP-Gly domain containing linker protein family member 4	ENSG00000115295.19_3
92312	185.106	2.83682	0.764011	3.71307	0.000204763	0.00158371	MEX3A	mex-3 RNA binding family member A	ENSG00000254726.2_2
[truncated: 13,462 more rows]

## Sheet: DGE_HPV+ vs Ctrl
EntrezID	baseMean	log2FoldChange	lfcSE	stat	pvalue	padj	GeneSymbol	GeneName	ENSEMBLID
8317	634.701	3.08102	0.251545	12.2484	1.71444e-34	2.65069e-30	CDC7	cell division cycle 7	ENSG00000097046.12_2
3635	254.231	-4.88421	0.427115	-11.4353	2.78463e-30	2.15266e-26	INPP5D	inositol polyphosphate-5-phosphatase D	ENSG00000168918.13_3
116028	545.867	3.406	0.307295	11.0838	1.50342e-28	7.74812e-25	RMI2	RecQ mediated genome instability 2	ENSG00000175643.8_2
4176	6497.56	2.44975	0.239686	10.2207	1.60196e-24	6.19197e-21	MCM7	minichromosome maintenance complex component 7	ENSG00000166508.17_3
4175	2867.08	2.60935	0.256489	10.1733	2.60893e-24	6.72277e-21	MCM6	minichromosome maintenance complex component 6	ENSG00000076003.4_2
5983	882.591	2.52989	0.248481	10.1814	2.40022e-24	6.72277e-21	RFC3	replication factor C subunit 3	ENSG00000133119.12_3
195828	518.589	3.8623	0.393962	9.80374	1.08495e-22	2.27891e-19	ZNF367	zinc finger protein 367	ENSG00000165244.6_2
4174	2288.54	2.81259	0.287136	9.79532	1.17918e-22	2.27891e-19	MCM5	minichromosome maintenance complex component 5	ENSG00000100297.15_3
50512	1192.7	3.67092	0.378366	9.70203	2.95548e-22	5.07718e-19	PODXL2	podocalyxin like 2	ENSG00000114631.10_3
51514	752.411	3.36268	0.347393	9.67976	3.6759e-22	5.6833e-19	DTL	denticleless E3 ubiquitin protein ligase homolog	ENSG00000143476.17_2
2175	858.137	3.18648	0.32991	9.65862	4.5191e-22	6.35181e-19	FANCA	FA complementation group A	ENSG00000187741.14_4
285498	277.356	4.85169	0.510624	9.50148	2.06918e-21	2.66597e-18	RNF212	ring finger protein 212	ENSG00000178222.12_4
1869	815.122	3.38014	0.370164	9.13147	6.75757e-20	8.03682e-17	E2F1	E2F transcription factor 1	ENSG00000101412.12_2
25791	432.224	4.83472	0.53007	9.12091	7.44986e-20	8.2273e-17	NGEF	neuronal guanine nucleotide exchange factor	ENSG00000066248.14_3
10403	893.296	3.72088	0.410434	9.06573	1.23775e-19	1.27579e-16	NDC80	NDC80 kinetochore complex component	ENSG00000080986.12_2
6261	729.331	2.34158	0.260581	8.98601	2.56376e-19	2.4774e-16	RYR1	ryanodine receptor 1	ENSG00000196218.12_3
1063	5171.83	4.21004	0.46997	8.95812	3.30267e-19	3.00368e-16	CENPF	centromere protein F	ENSG00000117724.12_2
51659	701.221	2.94054	0.329958	8.91188	5.01753e-19	4.30978e-16	GINS2	GINS complex subunit 2	ENSG00000131153.8_3
8914	1532.31	2.00217	0.225508	8.87851	6.77595e-19	5.51384e-16	TIMELESS	timeless circadian regulator	ENSG00000111602.11_2
55723	908.97	3.66288	0.417054	8.78274	1.59538e-18	1.23331e-15	ASF1B	anti-silencing function 1B histone chaperone	ENSG00000105011.8_2
983	2023.27	3.97566	0.454688	8.74371	2.25578e-18	1.66079e-15	CDK1	cyclin dependent kinase 1	ENSG00000170312.15_2
54892	1614.89	2.69017	0.308518	8.71965	2.79051e-18	1.9611e-15	NCAPG2	non-SMC condensin II complex subunit G2	ENSG00000146918.19_3
4751	1109.32	4.01636	0.462034	8.69277	3.53703e-18	2.37765e-15	NEK2	NIMA related kinase 2	ENSG00000117650.12_2
56992	905.483	3.89724	0.451274	8.63607	5.81809e-18	3.74806e-15	KIF15	kinesin family member 15	ENSG00000163808.16_3
7153	12297	4.31441	0.500252	8.62446	6.43979e-18	3.98262e-15	TOP2A	DNA topoisomerase II alpha	ENSG00000131747.14_2
23089	1712.17	4.37372	0.508061	8.60865	7.39266e-18	4.39608e-15	PEG10	paternally expressed 10	ENSG00000242265.5_4
128239	1901.25	4.79757	0.560162	8.56461	1.08442e-17	6.20973e-15	IQGAP3	IQ motif containing GTPase activating protein 3	ENSG00000183856.10_2
990	1100.43	3.03988	0.35743	8.50483	1.8186e-17	1.00419e-14	CDC6	cell division cycle 6	ENSG00000094804.9_2
4232	1102.28	3.20801	0.378475	8.47615	2.3277e-17	1.24099e-14	MEST	mesoderm specific transcript	ENSG00000106484.15_3
7272	1690.54	4.12183	0.486521	8.47204	2.41128e-17	1.24269e-14	TTK	TTK protein kinase	ENSG00000112742.9_2
55388	500.115	3.35169	0.395899	8.46602	2.53915e-17	1.26638e-14	MCM10	minichromosome maintenance 10 replication initiation factor	ENSG00000065328.16_3
23225	1380.05	4.68186	0.560746	8.34933	6.86487e-17	3.31681e-14	NUP210	nucleoporin 210	ENSG00000132182.11_2
7368	312.162	4.50763	0.54356	8.29278	1.1063e-16	5.1832e-14	UGT8	UDP glycosyltransferase 8	ENSG00000174607.10_3
1690	163.857	6.38649	0.770817	8.28535	1.17764e-16	5.35513e-14	COCH	cochlin	ENSG00000100473.16_3
64105	600.81	3.16042	0.389531	8.11339	4.92287e-16	2.17464e-13	CENPK	centromere protein K	ENSG00000123219.12_3
55247	280.276	4.28452	0.528996	8.09934	5.52572e-16	2.37314e-13	NEIL3	nei like DNA glycosylase 3	ENSG00000109674.3_2
51203	1874.4	3.74649	0.463254	8.08733	6.09859e-16	2.54839e-13	NUSAP1	nucleolar and spindle associated protein 1	ENSG00000137804.12_4
79019	264.191	3.16728	0.39224	8.07487	6.75505e-16	2.74842e-13	CENPM	centromere protein M	ENSG00000100162.14_2
10635	498.539	3.35337	0.417019	8.04128	8.89015e-16	3.27263e-13	RAD51AP1	RAD51 associated protein 1	ENSG00000111247.14_2
284403	601.784	2.72558	0.338624	8.049	8.34741e-16	3.27263e-13	WDR62	WD repeat domain 62	ENSG00000075702.17_4
55349	198.307	3.45122	0.429104	8.04285	8.77692e-16	3.27263e-13	CHDH	choline dehydrogenase	ENSG00000016391.10_3
672	1284.37	3.13925	0.390219	8.04485	8.635e-16	3.27263e-13	BRCA1	BRCA1 DNA repair associated	ENSG00000012048.21_4
79173	206.227	3.4172	0.426563	8.01099	1.13785e-15	4.09122e-13	C19orf57	break repair meiotic recombinase recruitment factor 1	ENSG00000132016.11_3
10721	719.428	3.46965	0.434191	7.99107	1.33768e-15	4.59596e-13	POLQ	DNA polymerase theta	ENSG00000051341.13_3
29893	561.654	2.38176	0.298028	7.99171	1.3308e-15	4.59596e-13	PSMC3IP	PSMC3 interacting protein	ENSG00000131470.14_2
29089	779.847	2.14264	0.270738	7.91409	2.49062e-15	8.37119e-13	UBE2T	ubiquitin conjugating enzyme E2 T	ENSG00000077152.10_3
81620	2108.88	4.13532	0.536497	7.70801	1.27799e-14	4.20405e-12	CDT1	chromatin licensing and DNA replication factor 1	ENSG00000167513.8_4
4998	660.656	3.74476	0.486265	7.70108	1.34923e-14	4.34594e-12	ORC1	origin recognition complex subunit 1	ENSG00000085840.12_2
9824	1624.44	3.07346	0.399979	7.68405	1.5414e-14	4.86359e-12	ARHGAP11A	Rho GTPase activating protein 11A	ENSG00000198826.10_4
9837	999.068	3.15626	0.412034	7.6602	1.85649e-14	5.74063e-12	GINS1	GINS complex subunit 1	ENSG00000101003.9_2
27127	753.486	7.3584	0.962918	7.64177	2.14254e-14	6.49526e-12	SMC1B	structural maintenance of chromosomes 1B	ENSG00000077935.16_2
9585	2497.39	2.46693	0.323888	7.6166	2.60441e-14	7.7436e-12	KIF20B	kinesin family member 20B	ENSG00000138182.14_2
11004	1983.22	4.17864	0.55012	7.59587	3.05737e-14	8.91887e-12	KIF2C	kinesin family member 2C	ENSG00000142945.12_3
8318	572.16	2.98944	0.39504	7.56746	3.80605e-14	1.08973e-11	CDC45	cell division cycle 45	ENSG00000093009.9_2
55355	1089.9	4.16622	0.5516	7.55298	4.25399e-14	1.19583e-11	HJURP	Holliday junction recognition protein	ENSG00000123485.11_4
11113	1677.38	3.82316	0.506977	7.5411	4.66035e-14	1.28667e-11	CIT	citron rho-interacting serine/threonine kinase	ENSG00000122966.15_5
150468	1407.77	3.35022	0.445487	7.52037	5.46232e-14	1.45609e-11	CKAP2L	cytoskeleton associated protein 2 like	ENSG00000169607.12_2
9156	531.141	3.39112	0.450848	7.52165	5.40882e-14	1.45609e-11	EXO1	exonuclease 1	ENSG00000174371.16_3
2177	1002.69	2.62808	0.35004	7.50795	6.00602e-14	1.54862e-11	FANCD2	FA complementation group D2	ENSG00000144554.10_2
55165	1310.36	3.33077	0.443638	7.50787	6.00977e-14	1.54862e-11	CEP55	centrosomal protein 55	ENSG00000138180.15_2
83540	740.35	3.87187	0.519873	7.44772	9.49677e-14	2.40704e-11	NUF2	NUF2 component of NDC80 kinetochore complex	ENSG00000143228.12_3
1111	981.834	2.86809	0.38572	7.43569	1.04022e-13	2.594e-11	CHEK1	checkpoint kinase 1	ENSG00000149554.12_3
23310	2085.62	2.0269	0.272771	7.43078	1.07963e-13	2.64955e-11	NCAPD3	non-SMC condensin II complex subunit D3	ENSG00000151503.12_4
9212	1133.4	4.09934	0.552076	7.42531	1.12517e-13	2.71818e-11	AURKB	aurora kinase B	ENSG00000178999.12_4
51512	519.769	3.85078	0.51876	7.42304	1.14464e-13	2.72267e-11	GTSE1	G2 and S-phase expressed 1	ENSG00000075218.18_2
10615	2102.4	3.44197	0.464077	7.41682	1.19968e-13	2.72769e-11	SPAG5	sperm associated antigen 5	ENSG00000076382.16_4
55635	1115.47	3.95613	0.53335	7.41751	1.19343e-13	2.72769e-11	DEPDC1	DEP domain containing 1	ENSG00000024526.16_3
701	1227.06	3.76669	0.507602	7.42057	1.16617e-13	2.72769e-11	BUB1B	BUB1 mitotic checkpoint serine/threonine kinase B	ENSG00000156970.12_4
10763	659.119	5.27603	0.714094	7.38843	1.4857e-13	3.28148e-11	NES	nestin	ENSG00000132688.10_2
1870	227.467	4.69425	0.635223	7.38991	1.46924e-13	3.28148e-11	E2F2	E2F transcription factor 2	ENSG00000007968.6_2
29015	1263.64	5.02238	0.682592	7.35781	1.86952e-13	4.07107e-11	SLC43A3	solute carrier family 43 member 3	ENSG00000134802.17_3
9787	1794.01	3.5993	0.49116	7.32816	2.33328e-13	4.94176e-11	DLGAP5	DLG associated protein 5	ENSG00000126787.12_3
9928	789.86	3.71253	0.506533	7.3293	2.3136e-13	4.94176e-11	KIF14	kinesin family member 14	ENSG00000118193.11_2
56675	256.149	3.79665	0.518341	7.32462	2.39584e-13	5.00568e-11	NRIP3	nuclear receptor interacting protein 3	ENSG00000175352.10_2
23397	926.361	3.54522	0.485088	7.30839	2.70352e-13	5.57322e-11	NCAPH	non-SMC condensin I complex subunit H	ENSG00000121152.9_4
9133	1586	3.42578	0.469103	7.30283	2.81777e-13	5.73231e-11	CCNB2	cyclin B2	ENSG00000157456.7_3
3070	398.951	2.91075	0.39912	7.29291	3.03338e-13	6.09079e-11	HELLS	helicase, lymphoid specific	ENSG00000119969.14_3
10112	1780.64	4.54079	0.624128	7.27541	3.4536e-13	6.71839e-11	KIF20A	kinesin family member 20A	ENSG00000112984.11_3
4288	6880.62	4.53485	0.623387	7.27453	3.4763e-13	6.71839e-11	MKI67	marker of proliferation Ki-67	ENSG00000148773.13_3
79915	814.533	3.28398	0.451347	7.27596	3.43969e-13	6.71839e-11	ATAD5	ATPase family AAA domain containing 5	ENSG00000176208.8_2
4173	4962.3	1.94653	0.267825	7.26792	3.65056e-13	6.96806e-11	MCM4	minichromosome maintenance complex component 4	ENSG00000104738.16_3
26468	97.1224	4.29709	0.593939	7.2349	4.65867e-13	8.60588e-11	LHX6	LIM homeobox 6	ENSG00000106852.15_3
79968	602.008	3.46058	0.47821	7.23653	4.60305e-13	8.60588e-11	WDR76	WD repeat domain 76	ENSG00000092470.11_2
890	1807.49	3.51663	0.486098	7.23441	4.6756e-13	8.60588e-11	CCNA2	cyclin A2	ENSG00000145386.9_2
91319	291.61	5.27474	0.729851	7.22715	4.93229e-13	8.97154e-11	DERL3	derlin 3	ENSG00000099958.14_2
3832	1782.4	3.40541	0.471668	7.21994	5.2012e-13	9.24319e-11	KIF11	kinesin family member 11	ENSG00000138160.5_2
65268	169.87	3.9908	0.552652	7.22119	5.15359e-13	9.24319e-11	WNK2	WNK lysine deficient protein kinase 2	ENSG00000165238.16_4
729533	289.191	3.48251	0.484258	7.19144	6.41136e-13	1.12643e-10	FAM72A	family with sequence similarity 72 member A	ENSG00000196550.10_2
10734	298.118	6.27365	0.876111	7.16079	8.02124e-13	1.39344e-10	STAG3	stromal antigen 3	ENSG00000066923.17_4
81624	835.002	3.46604	0.485308	7.14193	9.20321e-13	1.58101e-10	DIAPH3	diaphanous related formin 3	ENSG00000139734.17_3
26271	490.216	3.13818	0.440995	7.11614	1.10989e-12	1.88571e-10	FBXO5	F-box protein 5	ENSG00000112029.9_3
51435	170.935	3.46321	0.488152	7.09453	1.29795e-12	2.18126e-10	SCARA3	scavenger receptor class A member 3	ENSG00000168077.13_2
63922	1307.69	2.50185	0.354771	7.05202	1.76344e-12	2.93168e-10	CHTF18	chromosome transmission fidelity factor 18	ENSG00000127586.16_2
653820	313.609	3.37442	0.479251	7.04103	1.9082e-12	3.13858e-10	FAM72B	family with sequence similarity 72 member B	ENSG00000188610.8
79801	581.787	3.18498	0.452627	7.03666	1.96904e-12	3.20457e-10	SHCBP1	SHC binding and spindle associated 1	ENSG00000171241.8_2
24137	1166.04	3.72517	0.529687	7.03277	2.02472e-12	3.26085e-10	KIF4A	kinesin family member 4A	ENSG00000090889.11_2
9833	1302.09	2.107	0.30012	7.02053	2.21032e-12	3.52307e-10	MELK	maternal embryonic leucine zipper kinase	ENSG00000165304.7_3
55329	210.32	4.25829	0.608264	7.00073	2.54629e-12	4.01716e-10	MNS1	meiosis specific nuclear structural 1	ENSG00000138587.5_2
11065	1752.9	4.0031	0.572354	6.9941	2.66963e-12	4.1692e-10	UBE2C	ubiquitin conjugating enzyme E2 C	ENSG00000175063.16_2
63967	747.367	2.7433	0.392772	6.98446	2.85957e-12	4.42119e-10	CLSPN	claspin	ENSG00000092853.13_3
57650	425.688	2.41641	0.347782	6.94805	3.70368e-12	5.66956e-10	KIAA1524	cellular inhibitor of PP2A	ENSG00000163507.13_3
100128191	100.047	3.7292	0.537369	6.93975	3.92797e-12	5.78385e-10	RP11-181C3.2	TMPO antisense RNA 1	ENSG00000257167.2_4
259266	3049.6	4.37932	0.630882	6.94158	3.87749e-12	5.78385e-10	ASPM	assembly factor for spindle microtubules	ENSG00000066279.17_3
29028	2830.94	2.61316	0.376508	6.94052	3.90668e-12	5.78385e-10	ATAD2	ATPase family AAA domain containing 2	ENSG00000156802.12_3
54443	5635.44	4.10099	0.590634	6.94337	3.82844e-12	5.78385e-10	ANLN	anillin actin binding protein	ENSG00000011426.10_4
81930	491.878	3.43331	0.496157	6.9198	4.52288e-12	6.597e-10	KIF18A	kinesin family member 18A	ENSG00000121621.6_2
147841	457.52	3.47683	0.504038	6.89795	5.27576e-12	7.55264e-10	SPC24	SPC24 component of NDC80 kinetochore complex	ENSG00000161888.11_3
9735	1810.01	2.93318	0.425201	6.89834	5.26146e-12	7.55264e-10	KNTC1	kinetochore associated 1	ENSG00000184445.11_3
144455	420.821	3.32842	0.484151	6.87476	6.20944e-12	8.64902e-10	E2F7	E2F transcription factor 7	ENSG00000165891.15_4
440590	125.79	4.34265	0.631652	6.87507	6.19604e-12	8.64902e-10	ZYG11A	zyg-11 family member A, cell cycle regulator	ENSG00000203995.9_3
55872	898.8	3.07696	0.447438	6.87683	6.1199e-12	8.64902e-10	PBK	PDZ binding kinase	ENSG00000168078.9_2
114804	692.27	5.06031	0.740562	6.83307	8.31136e-12	1.14734e-09	RNF157	ring finger protein 157	ENSG00000141576.14_3
699	1860.64	3.53099	0.51768	6.82078	9.05448e-12	1.23886e-09	BUB1	BUB1 mitotic checkpoint serine/threonine kinase	ENSG00000169679.14_4
4001	1698.74	3.29274	0.484668	6.79381	1.09211e-11	1.46827e-09	LMNB1	lamin B1	ENSG00000113368.11_2
728833	339.323	3.48871	0.513445	6.79472	1.08522e-11	1.46827e-09	FAM72D	family with sequence similarity 72 member D	ENSG00000215784.5_2
1062	1640.53	3.04829	0.449213	6.78584	1.15413e-11	1.53828e-09	CENPE	centromere protein E	ENSG00000138778.11_3
151648	357.014	3.65369	0.540105	6.76476	1.33528e-11	1.7645e-09	SGO1	shugoshin 1	ENSG00000129810.14_5
4605	1666.51	3.79095	0.56237	6.74103	1.57267e-11	2.0606e-09	MYBL2	MYB proto-oncogene like 2	ENSG00000101057.15_2
9134	397.986	3.11986	0.462981	6.73864	1.59881e-11	2.07724e-09	CCNE2	cyclin E2	ENSG00000175305.17_3
8438	532.608	3.71432	0.552023	6.72855	1.71361e-11	2.20784e-09	RAD54L	RAD54 like	ENSG00000085999.11_3
1058	365.538	3.68897	0.548589	6.72448	1.76219e-11	2.25167e-09	CENPA	centromere protein A	ENSG00000115163.14_3
374393	668.696	3.48148	0.518721	6.71166	1.92424e-11	2.43859e-09	FAM111B	family with sequence similarity 111 member B	ENSG00000189057.10_4
57082	1360.64	3.2284	0.482024	6.69759	2.11882e-11	2.66334e-09	CASC5	kinetochore scaffold 1	ENSG00000137812.19_4
220042	298.275	2.68855	0.402095	6.68637	2.28781e-11	2.85256e-09	DDIAS	DNA damage induced apoptosis suppressor	ENSG00000165490.12_4
5557	725.819	2.46216	0.368627	6.67928	2.40124e-11	2.97004e-09	PRIM1	DNA primase subunit 1	ENSG00000198056.13_4
1894	2084.79	1.88766	0.282799	6.6749	2.47396e-11	3.0357e-09	ECT2	epithelial cell transforming 2	ENSG00000114346.13_3
9700	759.473	3.53512	0.531678	6.64898	2.95125e-11	3.59285e-09	ESPL1	extra spindle pole bodies like 1, separase	ENSG00000135476.11_3
79075	532.887	2.63296	0.397261	6.62778	3.40765e-11	4.11607e-09	DSCC1	DNA replication and sister chromatid cohesion 1	ENSG00000136982.5_3
4171	2945.48	3.1945	0.482776	6.61693	3.66731e-11	4.39538e-09	MCM2	minichromosome maintenance complex component 2	ENSG00000073111.13_3
2187	132.679	2.7343	0.41483	6.59138	4.35755e-11	5.18246e-09	FANCB	FA complementation group B	ENSG00000181544.14_3
55143	814.159	2.85482	0.434811	6.56566	5.18031e-11	6.11395e-09	CDCA8	cell division cycle associated 8	ENSG00000134690.10_2
55215	2474.17	2.57377	0.392272	6.56119	5.33818e-11	6.25254e-09	FANCI	FA complementation group I	ENSG00000140525.17_4
2628	543.343	2.97986	0.45433	6.55882	5.42368e-11	6.30493e-09	GATM	glycine amidinotransferase	ENSG00000171766.15_3
4678	3555.23	1.45396	0.222035	6.54834	5.8182e-11	6.71307e-09	NASP	nuclear autoantigenic sperm protein	ENSG00000132780.16_4
255743	701.636	2.5207	0.386078	6.529	6.62103e-11	7.5828e-09	NPNT	nephronectin	ENSG00000168743.12_4
79365	224.233	2.63861	0.405471	6.50753	7.63955e-11	8.68493e-09	BHLHE41	basic helix-loop-helix family member e41	ENSG00000123095.5_2
10733	984.805	3.35177	0.515782	6.49843	8.11641e-11	9.15969e-09	PLK4	polo like kinase 4	ENSG00000142731.10_2
4603	281.719	3.27239	0.503719	6.49645	8.22363e-11	9.21344e-09	MYBL1	MYB proto-oncogene like 1	ENSG00000185697.16_4
22974	4386.38	3.31603	0.510738	6.49261	8.43598e-11	9.38336e-09	TPX2	TPX2 microtubule nucleation factor	ENSG00000088325.15_2
84250	426.803	1.7363	0.267981	6.4792	9.22085e-11	1.01831e-08	SLF1	SMC5-SMC6 complex localization factor 1	ENSG00000133302.12_3
4085	1515.34	2.72922	0.422024	6.46699	9.99745e-11	1.09625e-08	MAD2L1	mitotic arrest deficient 2 like 1	ENSG00000164109.13_2
4172	3635.01	1.80972	0.280295	6.45648	1.07167e-10	1.16683e-08	MCM3	minichromosome maintenance complex component 3	ENSG00000112118.18_3
157313	921.277	3.21449	0.498036	6.45433	1.08695e-10	1.1752e-08	CDCA2	cell division cycle associated 2	ENSG00000184661.13_2
3978	1236.78	2.03408	0.315524	6.44668	1.14326e-10	1.2201e-08	LIG1	DNA ligase 1	ENSG00000105486.13_4
995	445.545	3.64598	0.565571	6.44655	1.14426e-10	1.2201e-08	CDC25C	cell division cycle 25C	ENSG00000158402.18_4
8208	680.394	1.60884	0.250001	6.43533	1.23202e-10	1.30468e-08	CHAF1B	chromatin assembly factor 1 subunit B	ENSG00000159259.7_3
9088	908.701	3.43502	0.53453	6.42624	1.30801e-10	1.37572e-08	PKMYT1	protein kinase, membrane associated tyrosine/threonine 1	ENSG00000127564.16_4
54478	427.927	3.31562	0.516917	6.41421	1.41559e-10	1.47881e-08	FAM64A	PICALM interacting mitotic regulator	ENSG00000129195.15_4
675	561.124	3.6616	0.572311	6.39791	1.57522e-10	1.63452e-08	BRCA2	BRCA2 DNA repair associated	ENSG00000139618.14_3
64151	1585.37	3.66905	0.575538	6.37499	1.82981e-10	1.88604e-08	NCAPG	non-SMC condensin I complex subunit G	ENSG00000109805.9_2
56952	84.1523	4.38011	0.687869	6.36765	1.91951e-10	1.9654e-08	PRTFDC1	phosphoribosyl transferase domain containing 1	ENSG00000099256.18_2
5933	603.065	2.58987	0.407892	6.3494	2.16156e-10	2.19868e-08	RBL1	RB transcriptional corepressor like 1	ENSG00000080839.11_3
120071	253.646	2.37895	0.374934	6.34498	2.22458e-10	2.24798e-08	GYLTL1B	LARGE xylosyl- and glucuronyltransferase 2	ENSG00000165905.17_4
3833	1734.58	3.62305	0.573061	6.32228	2.57738e-10	2.58759e-08	KIFC1	kinesin family member C1	ENSG00000237649.7_2
7083	2113.76	3.3518	0.531278	6.30893	2.80965e-10	2.80258e-08	TK1	thymidine kinase 1	ENSG00000167900.11_2
283431	314.1	4.05518	0.64329	6.30381	2.90417e-10	2.87829e-08	GAS2L3	growth arrest specific 2 like 3	ENSG00000139354.10_4
5985	914.187	1.94917	0.30926	6.3027	2.92506e-10	2.88053e-08	RFC5	replication factor C subunit 5	ENSG00000111445.13_2
11130	1219.39	2.75264	0.437548	6.29106	3.15309e-10	3.08544e-08	ZWINT	ZW10 interacting kinetochore protein	ENSG00000122952.16_4
83990	310.985	3.49127	0.555411	6.28592	3.25924e-10	3.16926e-08	BRIP1	BRCA1 interacting protein C-terminal helicase 1	ENSG00000136492.8_2
6941	1237.11	2.61305	0.415859	6.2835	3.31041e-10	3.19889e-08	TCF19	transcription factor 19	ENSG00000137310.11_2
55010	434.761	2.38959	0.38055	6.27931	3.40087e-10	3.26589e-08	C12orf48	PARP1 binding protein	ENSG00000185480.11_3
146857	1334.65	3.68364	0.586827	6.27722	3.44681e-10	3.28957e-08	SLFN13	schlafen family member 13	ENSG00000154760.13_3
10736	171.859	5.39673	0.861826	6.26197	3.80136e-10	3.6057e-08	SIX2	SIX homeobox 2	ENSG00000170577.7_2
286826	309.869	1.63225	0.261133	6.25063	4.08793e-10	3.85387e-08	LIN9	lin-9 DREAM MuvB core complex component	ENSG00000183814.15_2
2237	1382.81	1.80874	0.290855	6.21869	5.01313e-10	4.69745e-08	FEN1	flap structure-specific endonuclease 1	ENSG00000168496.3_3
3148	5020.66	2.98062	0.480167	6.20747	5.38429e-10	5.01485e-08	HMGB2	high mobility group box 2	ENSG00000164104.11_3
9401	1384.22	2.68677	0.433328	6.20031	5.63512e-10	5.21704e-08	RECQL4	RecQ like helicase 4	ENSG00000160957.12_3
83903	250.197	2.62458	0.423553	6.19658	5.77027e-10	5.31036e-08	GSG2	histone H3 associated protein kinase	ENSG00000177602.5_4
10874	239.099	2.72033	0.439264	6.19294	5.90541e-10	5.40257e-08	NMU	neuromedin U	ENSG00000109255.11_3
29128	863.971	2.7283	0.441639	6.17768	6.50512e-10	5.91622e-08	UHRF1	ubiquitin like with PHD and ring finger domains 1	ENSG00000276043.4_4
113130	1104.31	3.18564	0.517692	6.15354	7.57726e-10	6.85099e-08	CDCA5	cell division cycle associated 5	ENSG00000146670.9_3
1031	295.923	2.64081	0.42976	6.14485	8.00368e-10	7.1526e-08	CDKN2C	cyclin dependent kinase inhibitor 2C	ENSG00000123080.10_2
10460	2261.74	3.05728	0.497609	6.14395	8.04962e-10	7.1526e-08	TACC3	transforming acidic coiled-coil containing protein 3	ENSG00000013810.18_3
143888	541.709	2.20002	0.358067	6.14415	8.03924e-10	7.1526e-08	KDELC2	protein O-glucosyltransferase 3	ENSG00000178202.12_2
201161	329.624	3.27414	0.533992	6.13143	8.70914e-10	7.6944e-08	CENPV	centromere protein V	ENSG00000166582.9_2
151246	930.765	2.61403	0.426621	6.12729	8.93872e-10	7.85236e-08	SGO2	shugoshin 2	ENSG00000163535.17_5
9493	1463.35	3.15987	0.516415	6.11886	9.42456e-10	8.23238e-08	KIF23	kinesin family member 23	ENSG00000137807.14_3
254559	347.639	5.29764	0.868405	6.10043	1.05787e-09	9.18857e-08	CTD-2335A18.1	MIR9-3 host gene	ENSG00000255571.8_4
283212	200.06	3.99226	0.654957	6.09546	1.09124e-09	9.42548e-08	KLHL35	kelch like family member 35	ENSG00000149243.15_2
55540	71.3422	7.68553	1.26177	6.09107	1.12155e-09	9.63351e-08	IL17RB	interleukin 17 receptor B	ENSG00000056736.9_3
641	429.587	2.91304	0.478689	6.08546	1.16157e-09	9.89231e-08	BLM	BLM RecQ like helicase	ENSG00000197299.10_2
7298	1500.31	2.3131	0.380128	6.08506	1.16448e-09	9.89231e-08	TYMS	thymidylate synthetase	ENSG00000176890.15_2
55839	912.054	2.1018	0.346922	6.05841	1.37477e-09	1.1615e-07	CENPN	centromere protein N	ENSG00000166451.13_3
9768	292.601	3.06623	0.50645	6.05436	1.40978e-09	1.1846e-07	PCLAF	PCNA clamp associated factor	ENSG00000166803.12_4
1763	366.017	2.32917	0.385116	6.04798	1.46671e-09	1.22577e-07	DNA2	DNA replication helicase/nuclease 2	ENSG00000138346.14_3
10051	5168.95	2.19667	0.363939	6.03582	1.58158e-09	1.31467e-07	SMC4	structural maintenance of chromosomes 4	ENSG00000113810.15_2
5111	4392.19	1.55504	0.258178	6.02315	1.71052e-09	1.41424e-07	PCNA	proliferating cell nuclear antigen	ENSG00000132646.10_2
1017	1506.48	1.67825	0.279192	6.0111	1.84269e-09	1.51541e-07	CDK2	cyclin dependent kinase 2	ENSG00000123374.10_2
51191	78.9091	2.59317	0.431598	6.0083	1.87483e-09	1.53369e-07	HERC5	HECT and RLD domain containing E3 ubiquitin protein ligase 5	ENSG00000138646.8_3
221150	412.545	3.18498	0.532073	5.98598	2.15085e-09	1.75023e-07	SKA3	spindle and kinetochore associated complex subunit 3	ENSG00000165480.15_2
201299	78.2967	3.60099	0.604207	5.95986	2.5245e-09	2.04353e-07	RDM1	RAD52 motif containing 1	ENSG00000278023.5_4
6240	4282.65	1.61323	0.271497	5.94196	2.81634e-09	2.26788e-07	RRM1	ribonucleotide reductase catalytic subunit M1	ENSG00000167325.14_3
63977	771.069	1.78266	0.300628	5.92979	3.03326e-09	2.41738e-07	PRDM15	PR/SET domain 15	ENSG00000141956.13_3
90381	533.348	3.93834	0.664104	5.9303	3.02382e-09	2.41738e-07	TICRR	TOPBP1 interacting checkpoint and replication regulator	ENSG00000140534.13_3
83461	512.917	3.59358	0.606289	5.92716	3.08217e-09	2.44376e-07	CDCA3	cell division cycle associated 3	ENSG00000111665.11_2
11169	1352.36	2.31722	0.392889	5.89789	3.68169e-09	2.90422e-07	WDHD1	WD repeat and HMG-box DNA binding protein 1	ENSG00000198554.11_4
80119	325.434	3.90517	0.663812	5.88294	4.03041e-09	3.16316e-07	PIF1	PIF1 5'-to-3' DNA helicase	ENSG00000140451.12_2
10535	1298.8	1.84503	0.313947	5.8769	4.18017e-09	3.26413e-07	RNASEH2A	ribonuclease H2 subunit A	ENSG00000104889.6_3
1786	3440.38	1.55494	0.265178	5.86375	4.52515e-09	3.51575e-07	DNMT1	DNA methyltransferase 1	ENSG00000130816.15_4
332	1425.94	3.37523	0.578363	5.83583	5.35238e-09	4.13766e-07	BIRC5	baculoviral IAP repeat containing 5	ENSG00000089685.14_3
84057	247	3.69375	0.633515	5.83057	5.52389e-09	4.249e-07	MND1	meiotic nuclear divisions 1	ENSG00000121211.7_3
84515	1193.88	1.84014	0.31618	5.81992	5.88745e-09	4.50623e-07	MCM8	minichromosome maintenance 8 homologous recombination repair factor	ENSG00000125885.13_5
2719	125.482	5.98653	1.03123	5.80522	6.42817e-09	4.89586e-07	GPC3	glypican 3	ENSG00000147257.13_3
83879	1241.08	2.91453	0.502539	5.7996	6.64732e-09	5.03795e-07	CDCA7	cell division cycle associated 7	ENSG00000144354.13_3
9985	1294.85	2.81243	0.485409	5.79393	6.87573e-09	5.18564e-07	REC8	REC8 meiotic recombination protein	ENSG00000100918.12_3
23539	48.1849	4.63286	0.802181	5.77533	7.68046e-09	5.76444e-07	SLC16A8	solute carrier family 16 member 8	ENSG00000100156.10_3
84904	258.402	3.6011	0.624076	5.7703	7.91318e-09	5.91042e-07	ARHGEF39	Rho guanine nucleotide exchange factor 39	ENSG00000137135.17_2
1033	690.855	3.04722	0.528798	5.76253	8.28617e-09	6.15926e-07	CDKN3	cyclin dependent kinase inhibitor 3	ENSG00000100526.19_4
10592	1834.5	1.96512	0.342075	5.7447	9.20823e-09	6.81189e-07	SMC2	structural maintenance of chromosomes 2	ENSG00000136824.18_3
23468	3229.15	1.51861	0.264505	5.74132	9.39394e-09	6.91618e-07	CBX5	chromobox 5	ENSG00000094916.15_4
5427	225.999	2.46919	0.430621	5.73403	9.80737e-09	7.18634e-07	POLE2	DNA polymerase epsilon 2, accessory subunit	ENSG00000100479.12_2
2305	1303.22	3.26718	0.570768	5.72418	1.03937e-08	7.58004e-07	FOXM1	forkhead box M1	ENSG00000111206.12_4
387103	576.144	2.03391	0.356137	5.71103	1.12298e-08	8.15133e-07	CENPW	centromere protein W	ENSG00000203760.8_2
4796	773.748	2.18007	0.382476	5.6999	1.19879e-08	8.661e-07	TONSL	tonsoku like, DNA repair protein	ENSG00000160949.16_2
2731	1015.65	2.62513	0.461142	5.69267	1.2507e-08	8.99398e-07	GLDC	glycine decarboxylase	ENSG00000178445.9_3
150365	85.1645	5.86484	1.03209	5.68248	1.32758e-08	9.50265e-07	MEI1	meiotic double-stranded break formation protein 1	ENSG00000167077.12_3
57544	285.368	2.12106	0.373929	5.67236	1.40845e-08	1.00351e-06	TXNDC16	thioredoxin domain containing 16	ENSG00000087301.8_3
10024	571.085	3.63149	0.641131	5.6642	1.4771e-08	1.04759e-06	TROAP	trophinin associated protein	ENSG00000135451.12_5
55771	1195.4	3.0536	0.539355	5.66158	1.49981e-08	1.05884e-06	PRR11	proline rich 11	ENSG00000068489.12_3
547	34.9942	8.0658	1.42569	5.65746	1.53634e-08	1.0797e-06	KIF1A	kinesin family member 1A	ENSG00000130294.15_3
7112	2752.47	1.68747	0.298661	5.65012	1.60332e-08	1.12167e-06	TMPO	thymopoietin	ENSG00000120802.13_3
5347	1484.77	3.22069	0.573662	5.61426	1.97405e-08	1.37481e-06	PLK1	polo like kinase 1	ENSG00000166851.14_3
64946	1398.05	2.14457	0.382046	5.61339	1.98399e-08	1.37553e-06	CENPH	centromere protein H	ENSG00000153044.9_2
346689	218.862	2.88492	0.515684	5.59437	2.21428e-08	1.52835e-06	KLRG2	killer cell lectin like receptor G2	ENSG00000188883.4_2
2491	315.243	2.56245	0.46052	5.56426	2.63267e-08	1.80906e-06	CENPI	centromere protein I	ENSG00000102384.13_2
26586	2416.73	2.0612	0.370887	5.55749	2.73674e-08	1.87224e-06	CKAP2	cytoskeleton associated protein 2	ENSG00000136108.14_5
2192	1660.74	4.11739	0.743894	5.53491	3.11386e-08	2.12086e-06	FBLN1	fibulin 1	ENSG00000077942.18_4
26147	1049.74	1.83718	0.332808	5.52025	3.38508e-08	2.28612e-06	PHF19	PHD finger protein 19	ENSG00000119403.14_4
654254	77.1571	2.94713	0.53388	5.5202	3.38608e-08	2.28612e-06	ZNF732	zinc finger protein 732	ENSG00000186777.11_3
2786	75.3406	3.49296	0.63314	5.51688	3.45066e-08	2.31959e-06	GNG4	G protein subunit gamma 4	ENSG00000168243.10_2
55345	436.218	2.95687	0.536406	5.51237	3.54027e-08	2.36953e-06	ZGRF1	zinc finger GRF-type containing 1	ENSG00000138658.15_3
64411	589.268	1.85602	0.337088	5.50604	3.66985e-08	2.44567e-06	ARAP3	ArfGAP with RhoGAP domain, ankyrin repeat and PH domain 3	ENSG00000120318.15_2
256126	171.887	4.3369	0.787952	5.50402	3.71236e-08	2.46338e-06	SYCE2	synaptonemal complex central element protein 2	ENSG00000161860.7_4
220134	288.132	2.9805	0.541729	5.50183	3.75869e-08	2.48346e-06	SKA1	spindle and kinetochore associated complex subunit 1	ENSG00000154839.9_3
3161	1676.8	3.712	0.675631	5.49412	3.92658e-08	2.58336e-06	HMMR	hyaluronan mediated motility receptor	ENSG00000072571.19_4
2146	690.635	1.62629	0.296778	5.47982	4.2577e-08	2.78934e-06	EZH2	enhancer of zeste 2 polycomb repressive complex 2 subunit	ENSG00000106462.10_4
6790	1969.92	2.81454	0.514023	5.4755	4.36269e-08	2.84606e-06	AURKA	aurora kinase A	ENSG00000087586.17_2
79980	1042.54	1.73795	0.318833	5.45098	5.00918e-08	3.25407e-06	DSN1	DSN1 component of MIS12 kinetochore complex	ENSG00000149636.15_4
146909	614.246	4.24908	0.77987	5.44844	5.08142e-08	3.27349e-06	KIF18B	kinesin family member 18B	ENSG00000186185.13_2
201725	251.368	1.71977	0.315606	5.4491	5.0626e-08	3.27349e-06	C4orf46	chromosome 4 open reading frame 46	ENSG00000205208.4_2
9319	837.106	2.2015	0.404771	5.43887	5.36186e-08	3.43982e-06	TRIP13	thyroid hormone receptor interactor 13	ENSG00000071539.13_4
84215	50.6774	5.52846	1.01994	5.42038	5.94737e-08	3.79968e-06	ZNF541	zinc finger protein 541	ENSG00000118156.12_2
651746	111.797	4.40219	0.813749	5.40977	6.31068e-08	4.0152e-06	ANKRD33B	ankyrin repeat domain 33B	ENSG00000164236.11_2
8863	213.954	2.49739	0.461947	5.40623	6.43666e-08	4.07857e-06	PER3	period circadian regulator 3	ENSG00000049246.14_2
56154	72.9635	3.79911	0.703453	5.40066	6.63977e-08	4.1901e-06	TEX15	testis expressed 15, meiosis and synapsis associated	ENSG00000133863.8_3
22806	112.837	4.78673	0.887078	5.39606	6.812e-08	4.28131e-06	IKZF3	IKAROS family zinc finger 3	ENSG00000161405.16_2
55120	279.841	1.6709	0.310284	5.38507	7.2416e-08	4.53289e-06	FANCL	FA complementation group L	ENSG00000115392.11_4
8243	5514.84	1.45749	0.271783	5.3627	8.19881e-08	5.11136e-06	SMC1A	structural maintenance of chromosomes 1A	ENSG00000072501.17_2
253714	704.149	1.94926	0.364531	5.34732	8.92671e-08	5.54281e-06	MMS22L	MMS22 like, DNA repair protein	ENSG00000146263.11_3
79733	264.985	3.75967	0.703405	5.34495	9.04403e-08	5.59319e-06	E2F8	E2F transcription factor 8	ENSG00000129173.12_2
29127	2425.07	2.02398	0.379899	5.32767	9.94818e-08	6.12784e-06	RACGAP1	Rac GTPase activating protein 1	ENSG00000161800.12_2
891	4559.55	2.82249	0.530021	5.32525	1.00813e-07	6.18521e-06	CCNB1	cyclin B1	ENSG00000134057.14_3
54821	404.133	2.84017	0.534485	5.31385	1.07331e-07	6.55906e-06	ERCC6L	ERCC excision repair 6 like, spindle assembly checkpoint helicase	ENSG00000186871.6_4
6241	1252.25	3.05283	0.574742	5.31166	1.08633e-07	6.61248e-06	RRM2	ribonucleotide reductase regulatory subunit M2	ENSG00000171848.14_4
55148	815.263	1.08571	0.205373	5.28653	1.24657e-07	7.55811e-06	UBR7	ubiquitin protein ligase E3 component n-recognin 7	ENSG00000012963.14_3
26150	107.127	3.73887	0.707877	5.28181	1.27917e-07	7.72547e-06	RIBC2	RIB43A domain with coiled-coils 2	ENSG00000128408.8_2
9750	48.5817	4.23873	0.803707	5.27398	1.33498e-07	8.03117e-06	RIPOR2	RHO family interacting cell polarization regulator 2	ENSG00000111913.18_5
10346	137.636	-3.97168	0.757211	-5.24514	1.56163e-07	9.3583e-06	TRIM22	tripartite motif containing 22	ENSG00000132274.15_3
4436	1516.68	1.46128	0.278779	5.24171	1.59099e-07	9.49739e-06	MSH2	mutS homolog 2	ENSG00000095002.14_4
994	11103.9	3.12521	0.596665	5.23779	1.62509e-07	9.66366e-06	CDC25B	cell division cycle 25B	ENSG00000101224.17_4
3800	88.9418	3.74139	0.71487	5.23366	1.66183e-07	9.84429e-06	KIF5C	kinesin family member 5C	ENSG00000168280.12
23594	565.59	2.18785	0.418592	5.2267	1.72563e-07	1.01714e-05	ORC6	origin recognition complex subunit 6	ENSG00000091651.8_3
25894	428.929	2.39379	0.458036	5.22621	1.73021e-07	1.01714e-05	PLEKHG4	pleckstrin homology and RhoGEF domain containing G4	ENSG00000196155.12_3
150368	216.625	2.40776	0.461651	5.21554	1.83284e-07	1.07339e-05	FAM109B	PH domain containing endocytic trafficking adaptor 2	ENSG00000177096.8_3
79682	1517.64	2.12018	0.406614	5.21423	1.84579e-07	1.07689e-05	CENPU	centromere protein U	ENSG00000151725.11_4
78995	311.264	2.39958	0.460752	5.20796	1.90931e-07	1.10977e-05	C17orf53	homologous recombination factor with OB-fold	ENSG00000125319.14_2
7036	19.56	4.00623	0.770763	5.19775	2.01716e-07	1.16807e-05	TFR2	transferrin receptor 2	ENSG00000106327.12_2
4318	19.7221	5.38643	1.03676	5.19547	2.04208e-07	1.17808e-05	MMP9	matrix metallopeptidase 9	ENSG00000100985.7_2
10389	181.135	2.84599	0.548077	5.19268	2.07283e-07	1.19138e-05	SCML2	Scm polycomb group protein like 2	ENSG00000102098.17_3
23234	1917.18	1.03364	0.200038	5.16723	2.37583e-07	1.36047e-05	DNAJC9	DnaJ heat shock protein family (Hsp40) member C9	ENSG00000213551.4_3
254528	226.11	7.15819	1.38721	5.16015	2.46755e-07	1.4026e-05	MEIOB	meiosis specific with OB-fold	ENSG00000162039.15_4
29995	103.122	2.8828	0.558636	5.16043	2.46377e-07	1.4026e-05	LMCD1	LIM and cysteine rich domains 1	ENSG00000071282.11_2
55320	811.479	1.63234	0.316473	5.1579	2.49732e-07	1.41432e-05	MIS18BP1	MIS18 binding protein 1	ENSG00000129534.13_3
79172	518.62	2.16048	0.420121	5.14252	2.71078e-07	1.52961e-05	CENPO	centromere protein O	ENSG00000138092.10_3
9582	393.721	4.25478	0.8282	5.13738	2.78601e-07	1.56634e-05	APOBEC3B	apolipoprotein B mRNA editing enzyme catalytic subunit 3B	ENSG00000179750.15_3
347240	204.344	2.42937	0.47335	5.13228	2.86251e-07	1.60352e-05	KIF24	kinesin family member 24	ENSG00000186638.16_3
349152	66.6903	6.00425	1.17124	5.12641	2.95323e-07	1.64837e-05	DPY19L2P2	DPY19L2 pseudogene 2	ENSG00000170629.14_3
580	505.645	2.08204	0.406345	5.12383	2.99397e-07	1.6651e-05	BARD1	BRCA1 associated RING domain 1	ENSG00000138376.10_3
27165	364.772	1.97949	0.386938	5.11578	3.12451e-07	1.73147e-05	GLS2	glutaminase 2	ENSG00000135423.12_2
26108	58.9724	4.40491	0.861308	5.11421	3.15062e-07	1.7397e-05	PYGO1	pygopus family PHD finger 1	ENSG00000171016.12_3
89958	1455.36	3.18423	0.623874	5.10396	3.32615e-07	1.83009e-05	SAPCD2	suppressor APC domain containing 2	ENSG00000186193.8_2
23306	1785.13	2.29511	0.450538	5.09417	3.5028e-07	1.92045e-05	TMEM194A	nuclear envelope integral membrane protein 1	ENSG00000166881.9_4
145508	331.731	1.82002	0.357474	5.09132	3.55586e-07	1.94265e-05	C14orf145	centrosomal protein 128	ENSG00000100629.16_4
157570	221.124	3.03194	0.595923	5.08781	3.62225e-07	1.9714e-05	ESCO2	establishment of sister chromatid cohesion N-acetyltransferase 2	ENSG00000171320.14_2
51053	1109.89	1.43223	0.281536	5.0872	3.63398e-07	1.9714e-05	GMNN	geminin DNA replication inhibitor	ENSG00000112312.9_3
1719	1197.11	2.2006	0.432951	5.0828	3.71918e-07	2.01057e-05	DHFR	dihydrofolate reductase	ENSG00000228716.6_3
5553	29.4985	7.80558	1.53995	5.06871	4.00521e-07	2.15765e-05	PRG2	proteoglycan 2, pro eosinophil major basic protein	ENSG00000186652.9_4
162681	256.413	2.24633	0.443668	5.06309	4.1251e-07	2.21452e-05	C18orf54	chromosome 18 open reading frame 54	ENSG00000166845.13_4
54058	309.59	2.43039	0.48084	5.05448	4.31562e-07	2.30815e-05	C21orf58	chromosome 21 open reading frame 58	ENSG00000160298.17_5
80174	128.048	2.1485	0.42512	5.05387	4.32936e-07	2.30815e-05	DBF4B	DBF4 zinc finger B	ENSG00000161692.17_2
5982	1050.54	1.2802	0.253371	5.05267	4.35681e-07	2.3148e-05	RFC2	replication factor C subunit 2	ENSG00000049541.10_3
10715	31.2673	3.25231	0.645331	5.03975	4.66131e-07	2.456e-05	CERS1	ceramide synthase 1	ENSG00000223802.7_4
54830	147.819	2.09076	0.414883	5.03939	4.67023e-07	2.456e-05	NUP62CL	nucleoporin 62 C-terminal like	ENSG00000198088.10_5
9865	117.944	4.38437	0.870017	5.0394	4.66985e-07	2.456e-05	TRIL	TLR4 interactor with leucine rich repeats	ENSG00000255690.2_2
2686	383.097	1.92924	0.384043	5.02351	5.07351e-07	2.65903e-05	GGT7	gamma-glutamyltransferase 7	ENSG00000131067.16_2
993	467.812	1.88563	0.376692	5.00575	5.56446e-07	2.90649e-05	CDC25A	cell division cycle 25A	ENSG00000164045.11_3
56852	898.589	1.54527	0.30901	5.0007	5.71234e-07	2.96371e-05	RAD18	RAD18 E3 ubiquitin protein ligase	ENSG00000070950.9_3
85444	313.868	2.06908	0.413712	5.00126	5.69563e-07	2.96371e-05	LRRCC1	leucine rich repeat and coiled-coil centrosomal protein 1	ENSG00000133739.15_2
3835	1731.38	1.85076	0.370257	4.99857	5.7757e-07	2.98656e-05	KIF22	kinesin family member 22	ENSG00000079616.12_2
10036	1380.26	1.81331	0.363189	4.99275	5.95268e-07	3.06781e-05	CHAF1A	chromatin assembly factor 1 subunit A	ENSG00000167670.15_2
23336	298.07	2.60739	0.523811	4.97773	6.43356e-07	3.30404e-05	SYNM	synemin	ENSG00000182253.14_2
284992	132.644	2.49649	0.501594	4.97712	6.45379e-07	3.30404e-05	CCDC150	coiled-coil domain containing 150	ENSG00000144395.17_3
218	480.044	-3.98253	0.801562	-4.96846	6.74869e-07	3.44361e-05	ALDH3A1	aldehyde dehydrogenase 3 family member A1	ENSG00000108602.17_3
55972	447.143	1.30195	0.262862	4.953	7.30786e-07	3.71667e-05	SLC25A40	solute carrier family 25 member 40	ENSG00000075303.12_2
115004	332.265	1.32437	0.26828	4.93654	7.95212e-07	4.03107e-05	MB21D1	cyclic GMP-AMP synthase	ENSG00000164430.15_3
399668	183.859	-2.07068	0.419815	-4.93236	8.1241e-07	4.10226e-05	SMIM10L2A	small integral membrane protein 10 like 2A	ENSG00000178947.8_2
440829	21.258	7.24286	1.46859	4.93185	8.14562e-07	4.10226e-05	SHISA8	shisa family member 8	ENSG00000234965.2_2
54069	635.71	1.21546	0.247188	4.91714	8.78156e-07	4.40817e-05	MIS18A	MIS18 kinetochore protein A	ENSG00000159055.3_2
1164	1563.52	1.97865	0.40246	4.91637	8.81616e-07	4.41122e-05	CKS2	CDC28 protein kinase regulatory subunit 2	ENSG00000123975.4_2
27346	841.272	1.66485	0.338786	4.91416	8.91654e-07	4.44705e-05	TMEM97	transmembrane protein 97	ENSG00000109084.13_2
6491	532.13	2.28721	0.466123	4.90688	9.2535e-07	4.60027e-05	STIL	STIL centriolar assembly protein	ENSG00000123473.15_3
7517	628.397	1.8533	0.379	4.88999	1.00843e-06	4.99721e-05	XRCC3	X-ray repair cross complementing 3	ENSG00000126215.13_2
79632	93.0413	2.72926	0.558452	4.8872	1.02282e-06	5.05234e-05	FAM184A	family with sequence similarity 184 member A	ENSG00000111879.18_5
83667	1018.01	-1.05616	0.216311	-4.88262	1.04685e-06	5.15455e-05	SESN2	sestrin 2	ENSG00000130766.4_2
5021	36.7983	2.59632	0.532245	4.87805	1.0714e-06	5.2587e-05	OXTR	oxytocin receptor	ENSG00000180914.10_2
330	2078.72	2.08429	0.428825	4.86045	1.17117e-06	5.73023e-05	BIRC3	baculoviral IAP repeat containing 3	ENSG00000023445.13_2
7443	902.131	1.36144	0.280409	4.8552	1.20264e-06	5.86561e-05	VRK1	VRK serine/threonine kinase 1	ENSG00000100749.7_3
5426	1883.59	1.92848	0.397533	4.85113	1.22761e-06	5.96858e-05	POLE	DNA polymerase epsilon, catalytic subunit	ENSG00000177084.16_4
100288637	203.573	3.29219	0.679972	4.84166	1.28756e-06	6.24043e-05	RP5-1086D14.6	OTU deubiquitinase 7A pseudogene	ENSG00000187951.11_4
5327	2467.39	2.76043	0.570406	4.83942	1.30219e-06	6.29161e-05	PLAT	plasminogen activator, tissue type	ENSG00000104368.17_4
146771	113.018	9.60918	1.98769	4.83434	1.33587e-06	6.43421e-05	TCAM1P	testicular cell adhesion molecule 1, pseudogene	ENSG00000240280.6_2
54626	2217.12	-1.99461	0.413283	-4.82626	1.39122e-06	6.68003e-05	HES2	hes family bHLH transcription factor 2	ENSG00000069812.11_2
375196	26.3155	4.29327	0.88977	4.82515	1.399e-06	6.69658e-05	RP11-173C1.1	uncharacterized LOC375196	ENSG00000269210.2_4
89944	404.781	1.82047	0.378186	4.81368	1.48178e-06	7.07091e-05	GLB1L2	galactosidase beta 1 like 2	ENSG00000149328.14_2
84460	21.1774	5.80463	1.20813	4.80465	1.55025e-06	7.37489e-05	ZMAT1	zinc finger matrin-type 1	ENSG00000166432.14_2
93323	354.799	1.422	0.296126	4.802	1.57088e-06	7.45014e-05	HAUS8	HAUS augmin like complex subunit 8	ENSG00000131351.14_2
347252	49.8881	5.51608	1.1489	4.80117	1.57743e-06	7.45832e-05	IGFBPL1	insulin like growth factor binding protein like 1	ENSG00000137142.4_2
84318	410.27	1.40284	0.292714	4.79253	1.64694e-06	7.7632e-05	CCDC77	coiled-coil domain containing 77	ENSG00000120647.9_5
286827	335.997	2.15009	0.449713	4.78102	1.74407e-06	8.19606e-05	TRIM59	tripartite motif containing 59	ENSG00000213186.7_3
11144	33.7866	3.16424	0.66433	4.76305	1.90685e-06	8.93386e-05	DMC1	DNA meiotic recombinase 1	ENSG00000100206.9_2
22846	158.865	2.70583	0.569257	4.75327	2.00156e-06	9.3493e-05	VASH1	vasohibin 1	ENSG00000071246.10_3
147699	91.6746	1.78851	0.376805	4.74652	2.06949e-06	9.63749e-05	PPM1N	protein phosphatase, Mg2+/Mn2+ dependent 1N (putative)	ENSG00000213889.10_2
9143	264.68	3.05686	0.644486	4.7431	2.10469e-06	9.77195e-05	SYNGR3	synaptogyrin 3	ENSG00000127561.14_2
57405	195.11	2.42415	0.512259	4.73227	2.22026e-06	0.000102777	SPC25	SPC25 component of NDC80 kinetochore complex	ENSG00000152253.8_2
84296	474.544	1.96788	0.416196	4.72825	2.26461e-06	0.000104517	GINS4	GINS complex subunit 4	ENSG00000147536.11_2
3674	72.5476	3.58865	0.759805	4.72313	2.32246e-06	0.000106868	ITGA2B	integrin subunit alpha 2b	ENSG00000005961.17_3
80178	283.09	1.94802	0.413327	4.71302	2.4407e-06	0.000111975	C16orf59	tubulin epsilon and delta complex 2	ENSG00000162062.14_4
54913	514.375	1.58682	0.337196	4.70593	2.52715e-06	0.000115598	RPP25	ribonuclease P and MRP subunit p25	ENSG00000178718.6_2
1759	631.938	3.1907	0.67944	4.69607	2.65209e-06	0.000120956	DNM1	dynamin 1	ENSG00000106976.20_2
3087	86.1883	2.95437	0.630558	4.68532	2.79523e-06	0.000127109	HHEX	hematopoietically expressed homeobox	ENSG00000152804.10_2
84930	829.234	1.88844	0.403279	4.68272	2.83095e-06	0.000128356	MASTL	microtubule associated serine/threonine kinase like	ENSG00000120539.14_3
9201	136.456	2.60271	0.557177	4.67125	2.99374e-06	0.00013534	DCLK1	doublecortin like kinase 1	ENSG00000133083.14_3
91010	258.765	3.41587	0.731397	4.67034	3.00698e-06	0.000135542	FMNL3	formin like 3	ENSG00000161791.13_3
5424	1964.36	1.89653	0.407005	4.65972	3.16638e-06	0.000142312	POLD1	DNA polymerase delta 1, catalytic subunit	ENSG00000062822.13_4
7468	4169.58	2.0508	0.440432	4.65634	3.21878e-06	0.000144248	NSD2	nuclear receptor binding SET domain protein 2	ENSG00000109685.17_3
55732	367.042	1.59899	0.344314	4.64399	3.41751e-06	0.000152711	C1orf112	chromosome 1 open reading frame 112	ENSG00000000460.16_5
3872	82336.1	-2.02668	0.437067	-4.63701	3.53479e-06	0.000157497	KRT17	keratin 17	ENSG00000128422.15_3
26575	105.919	2.11359	0.45831	4.6117	3.99396e-06	0.000177444	RGS17	regulator of G protein signaling 17	ENSG00000091844.7_2
3196	16.5505	5.46671	1.18751	4.6035	4.15445e-06	0.00018352	TLX2	T cell leukemia homeobox 2	ENSG00000115297.10_2
991	2740.46	3.09943	0.673194	4.60406	4.14332e-06	0.00018352	CDC20	cell division cycle 20	ENSG00000117399.13_2
7345	1713.88	2.2786	0.496092	4.59309	4.36732e-06	0.000192373	UCHL1	ubiquitin C-terminal hydrolase L1	ENSG00000154277.12_3
7398	1620.36	1.25276	0.272985	4.58912	4.45108e-06	0.000195506	USP1	ubiquitin specific peptidase 1	ENSG00000162607.12_2
728116	38.1893	5.46226	1.19109	4.58592	4.51995e-06	0.000197969	ZBTB8B	zinc finger and BTB domain containing 8B	ENSG00000273274.1_3
7161	138.944	5.3495	1.16898	4.5762	4.73487e-06	0.000206796	TP73	tumor protein p73	ENSG00000078900.14_4
79836	59.1119	2.40504	0.526119	4.57129	4.84736e-06	0.000211113	LONRF3	LON peptidase N-terminal domain and ring finger 3	ENSG00000175556.16_2
340533	19.1179	7.13582	1.56436	4.56149	5.07925e-06	0.000220591	NEXMIF	neurite extension and migration factor	ENSG00000050030.14_4
145873	26.5333	3.35831	0.737331	4.55469	5.24629e-06	0.000227207	MESP2	mesoderm posterior bHLH transcription factor 2	ENSG00000188095.4_2
146956	422.389	2.848	0.626373	4.54681	5.44657e-06	0.000235222	EME1	essential meiotic structure-specific endonuclease 1	ENSG00000154920.14_4
5984	1225.07	1.65784	0.364979	4.54227	5.5651e-06	0.000239671	RFC4	replication factor C subunit 4	ENSG00000163918.10_3
51087	1580.27	3.58827	0.792296	4.52896	5.92758e-06	0.000254573	YBX2	Y-box binding protein 2	ENSG00000006047.12_2
11073	2009.05	1.3273	0.29368	4.51954	6.1973e-06	0.000265419	TOPBP1	DNA topoisomerase II binding protein 1	ENSG00000163781.13_4
56603	113.255	2.67527	0.593383	4.5085	6.52872e-06	0.000278841	CYP26B1	cytochrome P450 family 26 subfamily B member 1	ENSG00000003137.8_2
1029	4959.93	2.31939	0.515578	4.49861	6.83994e-06	0.000291329	CDKN2A	cyclin dependent kinase inhibitor 2A	ENSG00000147889.17_3
899	771.081	2.42359	0.540803	4.48146	7.41336e-06	0.000314885	CCNF	cyclin F	ENSG00000162063.12_3
10675	157.936	2.73415	0.610693	4.47713	7.56532e-06	0.000320459	CSPG5	chondroitin sulfate proteoglycan 5	ENSG00000114646.9_4
113115	237.482	2.02484	0.45542	4.4461	8.74442e-06	0.000369392	MTFR2	mitochondrial fission regulator 2	ENSG00000146410.11_5
1163	2170.23	1.86464	0.419625	4.44358	8.84754e-06	0.00037273	CKS1B	CDC28 protein kinase regulatory subunit 1B	ENSG00000173207.12_2
84722	551.558	2.09792	0.472517	4.43988	9.00098e-06	0.000378164	PSRC1	proline and serine rich coiled-coil 1	ENSG00000134222.16_4
54875	223.233	2.06555	0.465894	4.43352	9.27073e-06	0.000388441	CNTLN	centlein	ENSG00000044459.14_3
55835	767.426	2.03075	0.459814	4.41647	1.00327e-05	0.000419233	CENPJ	centromere protein J	ENSG00000151849.14_2
4602	234.584	2.69775	0.610987	4.41539	1.00829e-05	0.000420193	MYB	MYB proto-oncogene, transcription factor	ENSG00000118513.18_5
57016	329.406	-3.42569	0.776381	-4.41238	1.02239e-05	0.000424926	AKR1B10	aldo-keto reductase family 1 member B10	ENSG00000198074.9_2
7884	2600.45	1.07686	0.244131	4.41101	1.02891e-05	0.000426488	SLBP	stem-loop binding protein	ENSG00000163950.12_3
54492	1493.48	3.10971	0.706606	4.40091	1.07797e-05	0.000444441	NEURL1B	neuralized E3 ubiquitin protein ligase 1B	ENSG00000214357.8_2
8910	244.661	2.89078	0.656806	4.40127	1.07619e-05	0.000444441	SGCE	sarcoglycan epsilon	ENSG00000127990.16_3
10882	89.4323	3.4379	0.781879	4.39697	1.09773e-05	0.000450188	C1QL1	complement C1q like 1	ENSG00000131094.3_2
4588	43.294	7.00834	1.59384	4.39714	1.09688e-05	0.000450188	MUC6	mucin 6, oligomeric mucus/gel-forming	ENSG00000184956.15_3
8448	48.3544	3.73755	0.851966	4.38697	1.14942e-05	0.000470137	DOC2A	double C2 domain alpha	ENSG00000149927.17_3
23354	506.958	1.29822	0.296038	4.38533	1.15809e-05	0.000471435	HAUS5	HAUS augmin like complex subunit 5	ENSG00000249115.8_3
84667	319.527	2.62608	0.598847	4.38522	1.15869e-05	0.000471435	HES7	hes family bHLH transcription factor 7	ENSG00000179111.8_4
3619	1392.98	1.97151	0.449796	4.38312	1.16994e-05	0.000474763	INCENP	inner centromere protein	ENSG00000149503.12_2
1286	34.4276	4.99043	1.14171	4.37101	1.23675e-05	0.000500561	COL4A4	collagen type IV alpha 4 chain	ENSG00000081052.12_3
55384	1265.78	-2.66606	0.611148	-4.36237	1.28659e-05	0.000519371	MEG3	maternally expressed 3	ENSG00000214548.15_4
80071	152.144	1.61722	0.371316	4.35537	1.3284e-05	0.000534853	CCDC15	coiled-coil domain containing 15	ENSG00000149548.14_2
2842	41.1095	4.73275	1.08891	4.34633	1.38437e-05	0.000555942	GPR19	G protein-coupled receptor 19	ENSG00000183150.7_2
9918	5158.14	2.14222	0.493265	4.34294	1.40591e-05	0.000563127	NCAPD2	non-SMC condensin I complex subunit D2	ENSG00000010292.12_3
145773	91.3723	2.63436	0.606822	4.34124	1.41682e-05	0.000566032	FAM81A	family with sequence similarity 81 member A	ENSG00000157470.11_3
221914	102.942	2.00735	0.462472	4.34048	1.42169e-05	0.000566516	GPC2	glypican 2	ENSG00000213420.7_2
57122	1759.87	0.991134	0.228567	4.3363	1.44901e-05	0.000575916	NUP107	nucleoporin 107	ENSG00000111581.9_3
84842	186.115	2.35214	0.542514	4.33562	1.45347e-05	0.000576208	HPDL	4-hydroxyphenylpyruvate dioxygenase like	ENSG00000186603.5_2
2877	935.487	-4.03013	0.929824	-4.33429	1.46231e-05	0.00057823	GPX2	glutathione peroxidase 2	ENSG00000176153.11_2
80179	2339.51	1.2115	0.279758	4.33054	1.48747e-05	0.000586679	MYO19	myosin XIX	ENSG00000278259.4_2
793	124.669	-5.27441	1.21946	-4.32518	1.52406e-05	0.00059958	CALB1	calbindin 1	ENSG00000104327.7_3
80303	97.9551	6.15309	1.4237	4.32188	1.54703e-05	0.000607072	EFHD1	EF-hand domain family member D1	ENSG00000115468.11_3
63979	696.558	1.75932	0.407199	4.32054	1.55649e-05	0.00060924	FIGNL1	fidgetin like 1	ENSG00000132436.11_5
57116	31.7861	2.67112	0.618504	4.31867	1.56969e-05	0.000612853	ZNF695	zinc finger protein 695	ENSG00000197472.14_3
970	2070.74	6.22342	1.44362	4.31097	1.62539e-05	0.000633001	CD70	CD70 molecule	ENSG00000125726.10_3
51440	88.4626	5.85402	1.35931	4.30662	1.65771e-05	0.000643966	HPCAL4	hippocalcin like 4	ENSG00000116983.12_2
55964	44.4759	2.89971	0.673727	4.30398	1.67758e-05	0.000649617	2003-09-01	septin 3	ENSG00000100167.20_3
6117	3769.42	0.884821	0.205602	4.30357	1.68066e-05	0.000649617	RPA1	replication protein A1	ENSG00000132383.11_2
401541	149.986	1.80858	0.420448	4.30156	1.69602e-05	0.00065392	CENPP	centromere protein P	ENSG00000188312.13_2
6118	1404.05	1.12188	0.26117	4.2956	1.74218e-05	0.000670045	RPA2	replication protein A2	ENSG00000117748.9_2
11013	12.6394	6.86969	1.60277	4.28613	1.81814e-05	0.000695301	TMSB15A	thymosin beta 15A	ENSG00000158164.6_2
3795	298.413	1.8112	0.42261	4.28574	1.82134e-05	0.000695301	KHK	ketohexokinase	ENSG00000138030.12_3
50861	513.203	2.0074	0.468318	4.28641	1.81587e-05	0.000695301	STMN3	stathmin 3	ENSG00000197457.9_3
11339	295.69	2.32539	0.542722	4.28468	1.83001e-05	0.000696892	OIP5	Opa interacting protein 5	ENSG00000104147.8_2
57088	42.1978	3.52175	0.822664	4.28091	1.86133e-05	0.000707078	PLSCR4	phospholipid scramblase 4	ENSG00000114698.14_3
1803	56.553	3.28425	0.770072	4.26486	2.00029e-05	0.000758002	DPP4	dipeptidyl peptidase 4	ENSG00000197635.9_3
10293	331.525	1.89922	0.44571	4.2611	2.03424e-05	0.000768983	TRAIP	TRAF interacting protein	ENSG00000183763.8_2
57167	51.2333	2.92616	0.688234	4.2517	2.12158e-05	0.000800041	SALL4	spalt like transcription factor 4	ENSG00000101115.12_2
25788	85.7839	2.2347	0.525815	4.24997	2.13802e-05	0.000804282	RAD54B	RAD54 homolog B	ENSG00000197275.13_3
57697	320.687	1.64345	0.387237	4.24406	2.19515e-05	0.000823768	FANCM	FA complementation group M	ENSG00000187790.10_4
414149	35.7822	2.57006	0.606049	4.24069	2.22838e-05	0.000834211	ACBD7	acyl-CoA binding domain containing 7	ENSG00000176244.6_2
814	76.7579	3.43691	0.812012	4.23258	2.31023e-05	0.000862765	CAMK4	calcium/calmodulin dependent protein kinase IV	ENSG00000152495.10_2
79140	140.053	1.87622	0.443743	4.22817	2.35599e-05	0.000877734	CCDC28B	coiled-coil domain containing 28B	ENSG00000160050.14_2
6839	470.565	1.54495	0.365872	4.22265	2.41445e-05	0.000895198	SUV39H1	suppressor of variegation 3-9 homolog 1	ENSG00000101945.16_2
8506	131.736	2.63675	0.624385	4.22296	2.41116e-05	0.000895198	CNTNAP1	contactin associated protein 1	ENSG00000108797.11_2
91107	901.801	2.0947	0.496483	4.21908	2.453e-05	0.000907317	TRIM47	tripartite motif containing 47	ENSG00000132481.6_3
54209	56.9403	-6.38999	1.51553	-4.21633	2.48308e-05	0.00091625	TREM2	triggering receptor expressed on myeloid cells 2	ENSG00000095970.16_2
3595	24.4574	4.64911	1.10302	4.2149	2.49889e-05	0.000919888	IL12RB2	interleukin 12 receptor subunit beta 2	ENSG00000081985.10_3
55789	597.206	1.53091	0.363527	4.21128	2.53924e-05	0.000932523	DEPDC1B	DEP domain containing 1B	ENSG00000035499.12_2
22859	319.885	-2.37381	0.565256	-4.19952	2.67479e-05	0.000979974	ADGRL1	adhesion G protein-coupled receptor L1	ENSG00000072071.16_3
1821	30.7663	4.21142	1.00691	4.18252	2.88297e-05	0.00105375	DRP2	dystrophin related protein 2	ENSG00000102385.12_2
727	213.629	2.54754	0.609814	4.17757	2.94634e-05	0.00107437	C5	complement C5	ENSG00000106804.7_2
8847	63.0426	2.19807	0.526824	4.1723	3.01547e-05	0.00109699	DLEU2	deleted in lymphocytic leukemia 2	ENSG00000231607.10_5
5928	3166.74	0.983859	0.23648	4.16044	3.17642e-05	0.00115283	RBBP4	RB binding protein 4, chromatin remodeling factor	ENSG00000162521.18_4
29980	658.183	1.35845	0.32664	4.15886	3.19837e-05	0.00115808	DONSON	DNA replication fork stabilization factor DONSON	ENSG00000159147.17_4
100288413	189.893	2.02412	0.487795	4.14953	3.33158e-05	0.00119956	ERVMER34-1	endogenous retrovirus group MER34 member 1, envelope	ENSG00000226887.7_3
10388	847.222	5.02898	1.21203	4.14921	3.33621e-05	0.00119956	SYCP2	synaptonemal complex protein 2	ENSG00000196074.12_5
84969	227.889	2.57135	0.619658	4.14962	3.33022e-05	0.00119956	C20orf100	TOX high mobility group box family member 2	ENSG00000124191.17_3
11285	390.699	-1.10087	0.265688	-4.14347	3.42094e-05	0.00122433	B4GALT7	beta-1,4-galactosyltransferase 7	ENSG00000027847.13_3
150946	37.5665	2.87944	0.6949	4.14368	3.41774e-05	0.00122433	GAREM2	GRB2 associated regulator of MAPK1 subtype 2	ENSG00000157833.12_3
162494	13.4847	5.29478	1.27965	4.13766	3.50859e-05	0.0012528	RHBDL3	rhomboid like 3	ENSG00000141314.12_4
79962	37.2634	3.27707	0.792258	4.13637	3.52845e-05	0.00125699	DNAJC22	DnaJ heat shock protein family (Hsp40) member C22	ENSG00000178401.14_2
727936	86.1299	2.46782	0.596974	4.13388	3.56687e-05	0.00126776	GXYLT2	glucoside xylosyltransferase 2	ENSG00000172986.12_3
90673	178.765	1.38333	0.334788	4.13195	3.59694e-05	0.00127551	PPP1R3E	protein phosphatase 1 regulatory subunit 3E	ENSG00000235194.8_4
7097	336.621	3.13138	0.758953	4.12592	3.69249e-05	0.0013064	TLR2	toll like receptor 2	ENSG00000137462.7_3
54480	1607.68	-0.989466	0.239897	-4.12455	3.71465e-05	0.00130825	CHPF2	chondroitin polymerizing factor 2	ENSG00000033100.16_4
84986	732.384	1.93029	0.467959	4.12491	3.70877e-05	0.00130825	ARHGAP19	Rho GTPase activating protein 19	ENSG00000213390.10_4
9232	2958.75	2.14971	0.521627	4.12116	3.76973e-05	0.00132463	PTTG1	PTTG1 regulator of sister chromatid separation, securin	ENSG00000164611.12_2
22836	579.271	1.82912	0.444257	4.11725	3.83422e-05	0.00134424	RHOBTB3	Rho related BTB domain containing 3	ENSG00000164292.12_3
22995	699.938	2.14204	0.52041	4.11606	3.85405e-05	0.00134813	CEP152	centrosomal protein 152	ENSG00000103995.13_5
7133	17.0253	5.90063	1.43413	4.11444	3.88117e-05	0.00135456	TNFRSF1B	TNF receptor superfamily member 1B	ENSG00000028137.18_3
84140	131.193	1.92947	0.469461	4.10997	3.95703e-05	0.00137792	FAM161A	FAM161 centrosomal protein A	ENSG00000170264.12_2
785	35.8228	3.21891	0.784499	4.10314	4.07573e-05	0.00141607	CACNB4	calcium voltage-gated channel auxiliary subunit beta 4	ENSG00000182389.19_5
124222	1348.55	0.974967	0.237957	4.09723	4.18116e-05	0.00144944	PAQR4	progestin and adipoQ receptor family member 4	ENSG00000162073.13_2
1397	1947.71	1.90384	0.466413	4.08189	4.46719e-05	0.00154513	CRIP2	cysteine rich protein 2	ENSG00000182809.10_2
8999	69.418	1.99918	0.491723	4.06566	4.78971e-05	0.00165299	CDKL2	cyclin dependent kinase like 2	ENSG00000138769.10_2
55422	396.226	1.11696	0.274912	4.06296	4.84551e-05	0.00166852	ZNF331	zinc finger protein 331	ENSG00000130844.16_3
126549	109.43	2.26241	0.557811	4.05587	4.99476e-05	0.00171609	ANKLE1	ankyrin repeat and LEM domain containing 1	ENSG00000160117.14_3
9656	2476.44	1.82977	0.453564	4.0342	5.47882e-05	0.00187823	MDC1	mediator of DNA damage checkpoint 1	ENSG00000137337.14_3
146330	530.098	1.80162	0.446906	4.03131	5.54662e-05	0.00189726	FBXL16	F-box and leucine rich repeat protein 16	ENSG00000127585.11_2
388662	25.6059	2.80551	0.697488	4.02231	5.76301e-05	0.00196693	SLC6A17	solute carrier family 6 member 17	ENSG00000197106.6_2
83596	687.871	1.21718	0.302974	4.01743	5.88359e-05	0.00200366	BCL2L12	BCL2 like 12	ENSG00000126453.9_3
4884	38.745	4.27202	1.06437	4.01367	5.97815e-05	0.00203139	NPTX1	neuronal pentraxin 1	ENSG00000171246.5_2
6596	2813.24	1.62923	0.406598	4.00697	6.15032e-05	0.00208531	HLTF	helicase like transcription factor	ENSG00000071794.15_2
55159	1495.59	1.22181	0.304968	4.00637	6.16591e-05	0.00208602	RFWD3	ring finger and WD repeat domain 3	ENSG00000168411.13_3
163786	386.977	1.63899	0.409421	4.00319	6.24942e-05	0.00210966	SASS6	SAS-6 centriolar assembly protein	ENSG00000156876.9_3
7913	8319.37	1.57834	0.394979	3.99601	6.44199e-05	0.00216993	DEK	DEK proto-oncogene	ENSG00000124795.14_3
5591	10816.6	1.03297	0.258598	3.99452	6.48252e-05	0.00217883	PRKDC	protein kinase, DNA-activated, catalytic subunit	ENSG00000253729.7_3
100129550	128.276	-1.29666	0.32499	-3.98984	6.61171e-05	0.00221002	RP11-67L2.2	long intergenic non-protein coding RNA 2035	ENSG00000273033.2_3
5931	4421.95	1.04842	0.262789	3.98961	6.61821e-05	0.00221002	RBBP7	RB binding protein 7, chromatin remodeling factor	ENSG00000102054.17_3
7516	211.944	2.36019	0.591469	3.99038	6.59662e-05	0.00221002	XRCC2	X-ray repair cross complementing 2	ENSG00000196584.2_2
25886	454.62	1.75057	0.439631	3.9819	6.8367e-05	0.00227317	POC1A	POC1 centriolar protein A	ENSG00000164087.7_4
347733	464.234	-1.26004	0.316437	-3.98196	6.83482e-05	0.00227317	TUBB2B	tubulin beta 2B class IIb	ENSG00000137285.9_2
11213	262.493	3.21905	0.810364	3.97235	7.11658e-05	0.00236115	IRAK3	interleukin 1 receptor associated kinase 3	ENSG00000090376.10_3
64783	574.218	1.44277	0.364003	3.96363	7.38172e-05	0.00244387	RBM15	RNA binding motif protein 15	ENSG00000162775.14_3
9235	159.644	1.84335	0.466349	3.95273	7.72656e-05	0.00255257	IL32	interleukin 32	ENSG00000008517.16_5
5742	484.99	3.43977	0.871204	3.9483	7.87091e-05	0.00259471	PTGS1	prostaglandin-endoperoxide synthase 1	ENSG00000095303.15_5
148534	113.145	2.41189	0.611534	3.94399	8.01358e-05	0.00263613	TMEM56	TLC domain containing 4	ENSG00000152078.9_3
576	127.924	2.44062	0.619676	3.93855	8.19753e-05	0.00269091	ADGRB2	adhesion G protein-coupled receptor B2	ENSG00000121753.12_3
343099	296.272	1.81773	0.461669	3.9373	8.24051e-05	0.00269358	CCDC18	coiled-coil domain containing 18	ENSG00000122483.17_3
3783	1355.55	1.74335	0.442735	3.9377	8.2268e-05	0.00269358	KCNN4	potassium calcium-activated channel subfamily N member 4	ENSG00000104783.11_2
284071	66.3043	4.51653	1.14876	3.93164	8.43683e-05	0.00275194	MEIOC	meiosis specific with coiled-coil domain	ENSG00000180336.17_5
8089	524.948	1.17229	0.298259	3.93043	8.47958e-05	0.00276006	YEATS4	YEATS domain containing 4	ENSG00000127337.6_2
3992	2243.46	2.03131	0.516961	3.92933	8.51829e-05	0.00276683	FADS1	fatty acid desaturase 1	ENSG00000149485.18_3
581	1152.77	-0.925044	0.235718	-3.92436	8.69601e-05	0.00281864	BAX	BCL2 associated X, apoptosis regulator	ENSG00000087088.19_3
27085	221.018	1.55988	0.397634	3.92291	8.74873e-05	0.00282979	MTBP	MDM2 binding protein	ENSG00000172167.7_3
650655	79.4947	4.50998	1.15649	3.89971	9.63075e-05	0.00310858	ABCA17P	ATP binding cassette subfamily A member 17, pseudogene	ENSG00000238098.9_2
400566	37.0618	-2.01997	0.519661	-3.88709	0.000101452	0.00326781	C17orf97	chromosome 17 open reading frame 97	ENSG00000187624.8_5
10926	664.606	1.21563	0.313118	3.88235	0.000103453	0.00332534	DBF4	DBF4 zinc finger	ENSG00000006634.7_2
170850	26.9203	3.61485	0.931728	3.87972	0.000104575	0.00335442	KCNG3	potassium voltage-gated channel modifier subfamily G member 3	ENSG00000171126.7_4
3787	41.0473	3.39814	0.876594	3.87652	0.00010596	0.00339181	KCNS1	potassium voltage-gated channel modifier subfamily S member 1	ENSG00000124134.8_2
541473	9.52918	5.84227	1.50763	3.87514	0.000106564	0.00340411	AC006014.8	FKBP prolyl isomerase 6 pseudogene	ENSG00000146722.11_4
4900	71.7259	2.25952	0.583308	3.87363	0.000107226	0.00341582	NRGN	neurogranin	ENSG00000154146.12_2
6507	486.848	1.67414	0.432226	3.8733	0.000107373	0.00341582	SLC1A3	solute carrier family 1 member 3	ENSG00000079215.13_3
2176	442.8	1.11876	0.289396	3.86583	0.000110711	0.00350311	FANCC	FA complementation group C	ENSG00000158169.12_4
26051	26.8774	5.72845	1.48179	3.8659	0.000110683	0.00350311	PPP1R16B	protein phosphatase 1 regulatory subunit 16B	ENSG00000101445.9_2
349667	42.8175	2.73055	0.706363	3.86564	0.000110796	0.00350311	RTN4RL2	reticulon 4 receptor like 2	ENSG00000186907.7_3
3373	428.304	-2.17901	0.563904	-3.86415	0.000111477	0.00351744	HYAL1	hyaluronidase 1	ENSG00000114378.16_2
10683	98.5838	2.0563	0.533571	3.85384	0.000116279	0.0036615	DLL3	delta like canonical Notch ligand 3	ENSG00000090932.10_2
115650	38.2158	2.45503	0.63743	3.85144	0.000117423	0.00368252	TNFRSF13C	TNF receptor superfamily member 13C	ENSG00000159958.6_3
374383	165.085	2.02822	0.526581	3.85167	0.000117314	0.00368252	NCR3LG1	natural killer cell cytotoxicity receptor 3 ligand 1	ENSG00000188211.8_2
6949	3169.44	1.04535	0.271697	3.8475	0.00011933	0.00373473	TCOF1	treacle ribosome biogenesis factor 1	ENSG00000070814.18_4
2295	37.6995	7.02533	1.82619	3.84698	0.000119583	0.00373509	FOXF2	forkhead box F2	ENSG00000137273.4_3
9945	124.723	3.92479	1.0229	3.83693	0.000124584	0.00388346	GFPT2	glutamine-fructose-6-phosphate transaminase 2	ENSG00000131459.12_3
64858	424.914	1.07812	0.281183	3.83423	0.000125958	0.00391839	DCLRE1B	DNA cross-link repair 1B	ENSG00000118655.4_2
51635	2048.92	-0.944288	0.24637	-3.8328	0.000126694	0.00393338	DHRS7	dehydrogenase/reductase 7	ENSG00000100612.13_2
53820	21.0105	4.46962	1.16678	3.83071	0.000127773	0.0039589	RIPPLY3	ripply transcriptional repressor 3	ENSG00000183145.8_2
6879	1566.67	-1.13525	0.296997	-3.82242	0.00013215	0.00408633	TAF7	TATA-box binding protein associated factor 7	ENSG00000178913.7_3
1663	1654.45	1.68632	0.441278	3.82144	0.000132675	0.00409138	DDX11	DEAD/H-box helicase 11	ENSG00000013573.16_4
284207	549.024	-1.2784	0.334562	-3.82113	0.000132842	0.00409138	METRNL	meteorin like, glial cell differentiation regulator	ENSG00000176845.12_3
1464	32.6539	4.317	1.13151	3.81524	0.000136049	0.00418182	CSPG4	chondroitin sulfate proteoglycan 4	ENSG00000173546.7_2
64785	237.126	1.38173	0.362629	3.81031	0.00013879	0.00425762	GINS3	GINS complex subunit 3	ENSG00000181938.13_2
55809	1047.2	1.30237	0.342041	3.80764	0.000140298	0.00428684	TRERF1	transcriptional regulating factor 1	ENSG00000124496.12_3
7480	20.9836	2.90136	0.76198	3.80766	0.000140287	0.00428684	WNT10B	Wnt family member 10B	ENSG00000169884.13_3
201164	123.763	1.62998	0.42825	3.80614	0.00014115	0.00430438	PLD6	phospholipase D family member 6	ENSG00000179598.5_3
23612	4059.02	-1.32938	0.349392	-3.80485	0.000141891	0.00431846	PHLDA3	pleckstrin homology like domain family A member 3	ENSG00000174307.6_2
11168	2274.94	2.0824	0.54798	3.80013	0.000144619	0.00439284	PSIP1	PC4 and SFRS1 interacting protein 1	ENSG00000164985.14_2
162655	79.6892	2.03503	0.535591	3.79959	0.000144934	0.00439377	ZNF519	zinc finger protein 519	ENSG00000175322.11_3
83401	45.8618	1.8812	0.495484	3.79668	0.000146645	0.00443693	ELOVL3	ELOVL fatty acid elongase 3	ENSG00000119915.4_2
79094	307.373	-1.92889	0.508758	-3.79137	0.000149818	0.00452409	CHAC1	ChaC glutathione specific gamma-glutamylcyclotransferase 1	ENSG00000128965.11_3
51065	1123.28	-1.22264	0.322714	-3.7886	0.000151497	0.00456587	RPS27L	ribosomal protein S27 like	ENSG00000185088.13_2
80020	436.567	1.55879	0.411507	3.788	0.000151863	0.004568	FOXRED2	FAD dependent oxidoreductase domain containing 2	ENSG00000100350.14_3
2200	79.1786	2.90016	0.766017	3.78602	0.00015308	0.00459566	FBN1	fibrillin 1	ENSG00000166147.13_3
51112	1154.12	-0.745582	0.197016	-3.78437	0.000154098	0.00461726	TRAPPC12	trafficking protein particle complex 12	ENSG00000171853.15_4
6326	24.7695	2.82781	0.747905	3.78097	0.000156218	0.00467174	SCN2A	sodium voltage-gated channel alpha subunit 2	ENSG00000136531.15_4
79866	261.046	1.10385	0.292185	3.77793	0.000158138	0.00472003	BORA	BORA aurora kinase A activator	ENSG00000136122.15_3
8347	268.845	-3.09824	0.820234	-3.77727	0.000158557	0.00472342	HIST1H2BC	H2B clustered histone 4	ENSG00000180596.7_2
3151	4434.38	0.935445	0.248138	3.76985	0.000163343	0.0048473	HMGN2	high mobility group nucleosomal binding domain 2	ENSG00000198830.10_2
7004	336.44	1.36195	0.361235	3.77026	0.00016308	0.0048473	TEAD4	TEA domain transcription factor 4	ENSG00000197905.8_5
9060	98.5452	1.90729	0.506465	3.76589	0.000165956	0.0049154	PAPSS2	3'-phosphoadenosine 5'-phosphosulfate synthase 2	ENSG00000198682.12_3
221416	135.596	5.14969	1.36948	3.76033	0.00016969	0.00500132	C6orf223	chromosome 6 open reading frame 223	ENSG00000181577.15_3
92922	83.027	2.2287	0.592719	3.76013	0.000169827	0.00500132	CCDC102A	coiled-coil domain containing 102A	ENSG00000135736.5_2
9415	4831.2	2.02999	0.539791	3.76069	0.000169445	0.00500132	FADS2	fatty acid desaturase 2	ENSG00000134824.13_3
10788	58.1745	6.06802	1.61476	3.75784	0.000171387	0.00503768	IQGAP2	IQ motif containing GTPase activating protein 2	ENSG00000145703.15_3
10426	911.558	0.838656	0.223366	3.75462	0.000173604	0.00509315	TUBGCP3	tubulin gamma complex associated protein 3	ENSG00000126216.13_3
55026	83.4418	4.05133	1.07918	3.75407	0.000173989	0.00509478	TMEM255A	transmembrane protein 255A	ENSG00000125355.15_4
115908	54.0372	3.22476	0.859456	3.75209	0.000175364	0.00512535	CTHRC1	collagen triple helix repeat containing 1	ENSG00000164932.12_2
8630	21.2682	3.72714	0.993993	3.74967	0.000177071	0.00516545	HSD17B6	hydroxysteroid 17-beta dehydrogenase 6	ENSG00000025423.11_3
23512	1547.83	0.814299	0.217841	3.73804	0.000185458	0.00539994	SUZ12	SUZ12 polycomb repressive complex 2 subunit	ENSG00000178691.10_3
283869	344.587	2.47	0.661252	3.73535	0.000187458	0.0054479	NPW	neuropeptide W	ENSG00000183971.6_3
161725	28.7331	2.42626	0.650701	3.72869	0.000192481	0.00558338	OTUD7A	OTU deubiquitinase 7A	ENSG00000169918.9_3
9184	3748.02	0.920924	0.24737	3.72286	0.00019698	0.00570321	BUB3	BUB3 mitotic checkpoint protein	ENSG00000154473.17_2
5071	54.4941	-1.72619	0.464775	-3.71403	0.000203988	0.00589506	PARK2	parkin RBR E3 ubiquitin protein ligase	ENSG00000185345.19_5
400629	21.7363	6.42141	1.72968	3.71249	0.00020523	0.00591989	TEX19	testis expressed 19	ENSG00000182459.4_2
333	106.11	1.70258	0.458713	3.71165	0.000205911	0.00592846	APLP1	amyloid beta precursor like protein 1	ENSG00000105290.11_3
9118	1109.41	3.1855	0.860862	3.70036	0.000215294	0.0061871	INA	internexin neuronal intermediate filament protein alpha	ENSG00000148798.10_3
1953	1066.5	1.86195	0.503616	3.69717	0.000218017	0.00625373	MEGF6	multiple EGF like domains 6	ENSG00000162591.15_2
150051	29.2349	2.37813	0.644754	3.68844	0.000225637	0.00646032	AP000251.3	uncharacterized LOC150051	ENSG00000237594.2_4
646962	37.6794	5.65692	1.53403	3.68761	0.000226366	0.00646921	HRCT1	histidine rich carboxyl terminus 1	ENSG00000196196.2_2
10669	345.476	2.65016	0.719977	3.68089	0.000232422	0.00663004	CGREF1	cell growth regulator with EF-hand domain 1	ENSG00000138028.15_2
27141	349.76	1.30758	0.355288	3.68035	0.000232914	0.00663057	CIDEB	cell death inducing DFFA like effector b	ENSG00000136305.11_2
55166	543.293	1.68805	0.458719	3.67993	0.000233299	0.00663057	CENPQ	centromere protein Q	ENSG00000031691.6_2
3383	457.108	1.72533	0.46899	3.67881	0.000234322	0.00664744	ICAM1	intercellular adhesion molecule 1	ENSG00000090339.8_2
257407	8.45526	6.15179	1.67389	3.67514	0.000237716	0.00673137	C2orf72	chromosome 2 open reading frame 72	ENSG00000204128.5_2
23625	1058.38	-0.904473	0.246181	-3.67402	0.000238766	0.00674873	FAM89B	family with sequence similarity 89 member B	ENSG00000176973.7_3
81610	1182.36	2.38461	0.649265	3.67278	0.000239928	0.0067692	FAM83D	family with sequence similarity 83 member D	ENSG00000101447.14_3
3017	307.992	-2.16883	0.59127	-3.66809	0.000244369	0.00686945	HIST1H2BD	H2B clustered histone 5	ENSG00000158373.8_3
348262	1100.07	-0.948503	0.258554	-3.6685	0.000243979	0.00686945	FAM195B	MAPK regulated corepressor interacting protein 1	ENSG00000225663.7_5
254887	227.216	1.31786	0.359476	3.66605	0.000246323	0.00691178	ZDHHC23	zinc finger DHHC-type palmitoyltransferase 23	ENSG00000184307.14_4
55055	1134.43	1.41236	0.385497	3.66373	0.000248572	0.00696226	ZWILCH	zwilch kinetochore protein	ENSG00000174442.11_2
348378	9.54961	6.18462	1.68877	3.66221	0.000250047	0.00698261	FAM159A	shisa like 2A	ENSG00000182183.14_2
647135	445.229	1.6028	0.437678	3.66205	0.000250202	0.00698261	SRGAP2B	SLIT-ROBO Rho GTPase activating protein 2B	ENSG00000196369.6
1633	475.864	1.18212	0.323031	3.65948	0.000252728	0.0070404	DCK	deoxycytidine kinase	ENSG00000156136.9_4
84981	878.806	-1.85664	0.507657	-3.65727	0.00025492	0.00708869	MIR22HG	MIR22 host gene	ENSG00000186594.14_3
23204	4661.66	1.1292	0.308826	3.65642	0.000255761	0.00709932	ARL6IP1	ADP ribosylation factor like GTPase 6 interacting protein 1	ENSG00000170540.14_3
23269	1839.31	1.55988	0.426775	3.65504	0.000257141	0.00712017	MGA	MAX dimerization protein MGA	ENSG00000174197.16_1
8520	1645.73	0.968693	0.26505	3.65475	0.000257433	0.00712017	HAT1	histone acetyltransferase 1	ENSG00000128708.12_2
81691	121.878	1.68999	0.462568	3.65349	0.0002587	0.00714244	AC004381.6	RNA exonuclease 5	ENSG00000005189.19_4
2030	1208.3	1.40697	0.386708	3.63833	0.000274411	0.00756269	SLC29A1	solute carrier family 29 member 1 (Augustine blood group)	ENSG00000112759.17_3
221184	665.206	1.25968	0.346464	3.63583	0.000277082	0.00760024	CPNE2	copine 2	ENSG00000140848.16_3
339500	239.212	1.27333	0.350232	3.63568	0.000277248	0.00760024	ZNF678	zinc finger protein 678	ENSG00000181450.17_3
55706	1869.68	0.992355	0.272921	3.63605	0.00027685	0.00760024	NDC1	NDC1 transmembrane nucleoporin	ENSG00000058804.11_2
148523	227.011	2.04289	0.562736	3.63028	0.000283118	0.0077474	CIART	circadian associated repressor of transcription	ENSG00000159208.15_3
80774	84.8655	2.97137	0.818718	3.62929	0.000284198	0.00776321	LIMD2	LIM domain containing 2	ENSG00000136490.8_2
10991	24.6501	3.44442	0.949539	3.62746	0.00028622	0.00779094	SLC38A3	solute carrier family 38 member 3	ENSG00000188338.14_3
494470	52.544	5.28274	1.45622	3.62772	0.000285939	0.00779094	RNF165	ring finger protein 165	ENSG00000141622.13_3
79944	581.805	0.760959	0.210069	3.62242	0.000291858	0.00793042	L2HGDH	L-2-hydroxyglutarate dehydrogenase	ENSG00000087299.11_2
2781	17.8765	5.60094	1.54656	3.62156	0.000292837	0.00794309	GNAZ	G protein subunit alpha z	ENSG00000128266.8_2
5802	2193.29	2.44768	0.676003	3.62081	0.000293679	0.00795197	PTPRS	protein tyrosine phosphatase receptor type S	ENSG00000105426.16_3
51496	971.984	1.25532	0.346996	3.61767	0.000297273	0.0080352	CTDSPL2	CTD small phosphatase like 2	ENSG00000137770.13_2
127700	136.884	-1.13541	0.314528	-3.6099	0.00030632	0.00826529	OSCP1	organic solute carrier partner 1	ENSG00000116885.18_3
56160	312.235	-1.23203	0.341643	-3.6062	0.000310714	0.00835913	NSMCE3	NSE3 homolog, SMC5-SMC6 complex component	ENSG00000185115.5_3
91607	313.45	2.94754	0.817384	3.60606	0.000310879	0.00835913	SLFN11	schlafen family member 11	ENSG00000172716.16_3
1285	11.0635	4.99812	1.39027	3.59508	0.000324297	0.00870479	COL4A3	collagen type IV alpha 3 chain	ENSG00000169031.19_3
114821	128.114	-1.16555	0.324371	-3.59326	0.000326567	0.0087354	ZBED9	zinc finger BED-type containing 9	ENSG00000232040.3_3
7015	62.6395	5.37839	1.49665	3.59362	0.000326117	0.0087354	TERT	telomerase reverse transcriptase	ENSG00000164362.18_4
129303	258.14	-1.4508	0.403857	-3.59237	0.000327684	0.00875013	TMEM150A	transmembrane protein 150A	ENSG00000168890.13_3
166348	14.4958	7.09169	1.97476	3.59116	0.000329214	0.00877584	KBTBD12	kelch repeat and BTB domain containing 12	ENSG00000187715.13_2
4521	600.43	1.07198	0.298617	3.5898	0.000330933	0.00880646	NUDT1	nudix hydrolase 1	ENSG00000106268.15_4
11200	673.244	1.19916	0.334553	3.58437	0.000337891	0.00897618	CHEK2	checkpoint kinase 2	ENSG00000183765.20_3
57695	734.195	1.36664	0.381644	3.58094	0.000342359	0.00907926	USP37	ubiquitin specific peptidase 37	ENSG00000135913.10_2
10714	828.781	1.2181	0.340374	3.57869	0.000345316	0.00913712	POLD3	DNA polymerase delta 3, accessory subunit	ENSG00000077514.8_3
5422	714.474	1.55822	0.435454	3.57839	0.000345722	0.00913712	POLA1	DNA polymerase alpha 1, catalytic subunit	ENSG00000101868.10_3
116362	107.88	1.4152	0.395795	3.5756	0.000349426	0.00917228	RBP7	retinol binding protein 7	ENSG00000162444.11_2
2318	77.4436	2.7092	0.757625	3.57591	0.000349015	0.00917228	FLNC	filamin C	ENSG00000128591.15_3
25840	618.725	2.11352	0.590919	3.57666	0.000348008	0.00917228	METTL7A	methyltransferase like 7A	ENSG00000185432.11_2
345643	38.5015	2.71542	0.759334	3.57605	0.000348827	0.00917228	MCIDAS	multiciliate differentiation and DNA synthesis associated cell cycle protein	ENSG00000234602.7_2
57713	311.942	1.64716	0.461317	3.57055	0.000356228	0.00933498	SFMBT2	Scm like with four mbt domains 2	ENSG00000198879.11_3
10198	656.749	1.25012	0.350673	3.5649	0.000363996	0.0095224	MPHOSPH9	M-phase phosphoprotein 9	ENSG00000051825.14_5
8722	987.319	2.17824	0.611387	3.56279	0.00036693	0.00958294	CTSF	cathepsin F	ENSG00000174080.10_2
10019	295.741	1.20213	0.337512	3.56173	0.000368421	0.00960308	SH2B3	SH2B adaptor protein 3	ENSG00000111252.10_2
342892	66.3278	1.85626	0.521223	3.56136	0.000368943	0.00960308	ZNF850	zinc finger protein 850	ENSG00000267041.5_2
8216	240.845	-1.27705	0.358707	-3.56015	0.000370643	0.00963111	LZTR1	leucine zipper like transcription regulator 1	ENSG00000099949.19_4
284293	9.82707	5.15718	1.45005	3.55656	0.000375747	0.00974736	HMSD	histocompatibility minor serpin domain containing	ENSG00000221887.5_3
83463	592.3	1.67816	0.472021	3.55526	0.000377606	0.00977917	MXD3	MAX dimerization protein 3	ENSG00000213347.10_3
85459	616.317	1.06699	0.300165	3.55469	0.000378423	0.00978394	CEP295	centrosomal protein 295	ENSG00000166004.14_5
23216	1482.08	1.154	0.324911	3.55173	0.0003827	0.00987801	TBC1D1	TBC1 domain family member 1	ENSG00000065882.15_3
55719	869.836	1.05162	0.296584	3.54578	0.000391457	0.0100872	SLF2	SMC5-SMC6 complex localization factor 2	ENSG00000119906.11_3
115749	41.356	2.27235	0.641053	3.54471	0.000393044	0.0101112	C12orf56	chromosome 12 open reading frame 56	ENSG00000185306.12_3
100506994	18.1473	2.73939	0.772935	3.54414	0.000393903	0.0101165	RP11-204J18.3	PTPRG antisense RNA 1	ENSG00000241472.6_3
388021	13.2955	4.40061	1.24249	3.54178	0.000397441	0.0101904	TMEM179	transmembrane protein 179	ENSG00000258986.6_3
25914	698.999	1.21934	0.34443	3.54017	0.000399872	0.0102358	RTTN	rotatin	ENSG00000176225.13_3
1951	304.962	1.36406	0.385852	3.53518	0.000407492	0.0103793	CELSR3	cadherin EGF LAG seven-pass G-type receptor 3	ENSG00000008300.16_3
389058	6.90694	6.07175	1.71748	3.53526	0.000407373	0.0103793	SP5	Sp5 transcription factor	ENSG00000204335.3_2
6382	53922.6	-1.28077	0.362227	-3.53582	0.000406518	0.0103793	SDC1	syndecan 1	ENSG00000115884.10_2
375444	132.03	1.47167	0.416493	3.53347	0.000410136	0.0104123	C5orf34	chromosome 5 open reading frame 34	ENSG00000172244.8_3
55509	9.71604	5.35897	1.51647	3.53384	0.000409564	0.0104123	BATF3	basic leucine zipper ATF-like transcription factor 3	ENSG00000123685.8_2
348093	12.0464	5.01536	1.42219	3.52651	0.00042107	0.0106724	RBPMS2	RNA binding protein, mRNA processing factor 2	ENSG00000166831.8_2
2760	5346.94	-1.56583	0.444835	-3.52002	0.000431515	0.0108964	GM2A	GM2 ganglioside activator	ENSG00000196743.8_3
389668	148.685	2.18876	0.62186	3.51971	0.000432024	0.0108964	XKR9	XK related 9	ENSG00000221947.7_3
4145	176.705	3.86893	1.09919	3.51981	0.00043186	0.0108964	MATK	megakaryocyte-associated tyrosine kinase	ENSG00000007264.14_4
9633	186.802	2.46075	0.699672	3.517	0.00043645	0.0109902	MTL5	testis expressed metallothionein like protein	ENSG00000132749.10_4
353116	579.219	-0.819878	0.23316	-3.51637	0.000437486	0.0109983	RILPL1	Rab interacting lysosomal protein like 1	ENSG00000188026.12_4
482	13.689	3.47572	0.989259	3.51346	0.000442307	0.0111015	ATP1B2	ATPase Na+/K+ transporting subunit beta 2	ENSG00000129244.8_2
221188	25.5825	3.40965	0.970713	3.51252	0.000443879	0.0111049	ADGRG5	adhesion G protein-coupled receptor G5	ENSG00000159618.15_2
25939	526.556	0.982874	0.279791	3.51289	0.000443267	0.0111049	SAMHD1	SAM and HD domain containing deoxynucleoside triphosphate triphosphohydrolase 1	ENSG00000101347.9_3
2956	3210.76	1.29374	0.368453	3.51128	0.000445953	0.0111387	MSH6	mutS homolog 6	ENSG00000116062.14_3
9055	7.1079	5.90964	1.68625	3.5046	0.000457295	0.0114036	PRC1	protein regulator of cytokinesis 1	ENSG00000198901.13_3
112752	503.245	-0.871006	0.248685	-3.50245	0.000461004	0.0114776	C14orf179	intraflagellar transport 43	ENSG00000119650.12_4
23780	289.101	-1.31426	0.37531	-3.5018	0.000462133	0.0114872	APOL2	apolipoprotein L2	ENSG00000128335.13_3
11270	330.72	1.58851	0.45372	3.50108	0.000463385	0.0114998	NRM	nurim	ENSG00000137404.14_4
816	105.906	1.70262	0.487393	3.49331	0.000477066	0.0118204	CAMK2B	calcium/calmodulin dependent protein kinase II beta	ENSG00000058404.19_4
80128	45.2915	2.66625	0.7638	3.49077	0.000481639	0.0119146	TRIM46	tripartite motif containing 46	ENSG00000163462.17_2
56256	200.024	3.64717	1.04536	3.48891	0.000484988	0.0119752	SERTAD4	SERTA domain containing 4	ENSG00000082497.11_2
9675	1162.51	0.849078	0.24339	3.48856	0.000485638	0.0119752	TTI1	TELO2 interacting protein 1	ENSG00000101407.12_2
4615	1138.04	-1.11385	0.319393	-3.48738	0.000487774	0.0120087	MYD88	MYD88 innate immune signal transduction adaptor	ENSG00000172936.12_4
8365	89.8077	-3.41014	0.978234	-3.48602	0.000490271	0.012051	HIST1H4H	H4 clustered histone 8	ENSG00000158406.4_3
23531	265.17	1.36292	0.391018	3.48556	0.000491102	0.0120523	MMD	monocyte to macrophage differentiation associated	ENSG00000108960.7_2
1789	66.3988	2.5353	0.727833	3.48335	0.00049518	0.0121331	DNMT3B	DNA methyltransferase 3 beta	ENSG00000088305.18_3
101930114	26.4865	2.75595	0.79144	3.48219	0.000497325	0.0121664	RP1-28O10.1	HSD11B1 antisense RNA 1	ENSG00000227591.5_4
23165	3003.86	0.763978	0.220028	3.47219	0.00051623	0.0126089	NUP205	nucleoporin 205	ENSG00000155561.14_3
8326	44.6558	1.96097	0.565235	3.4693	0.000521812	0.0127251	FZD9	frizzled class receptor 9	ENSG00000188763.4_2
6542	923.036	2.03731	0.588355	3.46273	0.000534732	0.0130197	SLC7A2	solute carrier family 7 member 2	ENSG00000003989.17_4
339674	9.87555	4.92994	1.42406	3.46189	0.000536392	0.0130395	CTA-250D10.15	long intergenic non-protein coding RNA 634	ENSG00000205704.6_3
283554	16.7275	3.53895	1.02247	3.46116	0.000537844	0.0130543	GPR137C	G protein-coupled receptor 137C	ENSG00000180998.11_4
100132074	16.9471	4.7156	1.36481	3.45515	0.000549992	0.0133106	FOXO6	forkhead box O6	ENSG00000204060.7_4
11340	788.9	0.844998	0.244567	3.45508	0.000550125	0.0133106	EXOSC8	exosome component 8	ENSG00000120699.12_3
10432	821.101	1.08301	0.313658	3.45283	0.000554744	0.0134014	RBM14	RNA binding motif protein 14	ENSG00000239306.4_3
489	65.26	2.7549	0.799349	3.44644	0.000568032	0.013701	ATP2A3	ATPase sarcoplasmic/endoplasmic reticulum Ca2+ transporting 3	ENSG00000074370.17_3
84958	929.063	-1.27532	0.370726	-3.44006	0.000581589	0.0140061	SYTL1	synaptotagmin like 1	ENSG00000142765.17_4
6920	588.434	2.37054	0.690338	3.43388	0.00059501	0.0143071	TCEA3	transcription elongation factor A3	ENSG00000204219.9_2
6939	24.104	5.01477	1.46214	3.42975	0.000604147	0.0145042	TCF15	transcription factor 15	ENSG00000125878.6_3
7832	1093.23	-1.298	0.379	-3.42479	0.000615265	0.0147482	BTG2	BTG anti-proliferation factor 2	ENSG00000159388.5_2
163589	23.3923	3.51523	1.02673	3.42371	0.000617717	0.0147841	TDRD5	tudor domain containing 5	ENSG00000162782.15_4
2189	800.299	1.45644	0.426488	3.41496	0.000637918	0.015244	FANCG	FA complementation group G	ENSG00000221829.9_4
2810	23791.7	-1.55557	0.455648	-3.41397	0.000640228	0.0152549	SFN	stratifin	ENSG00000175793.11_3
7465	1334.47	1.90246	0.557265	3.41392	0.000640347	0.0152549	WEE1	WEE1 G2 checkpoint kinase	ENSG00000166483.10_3
1318	554.386	-1.15282	0.337904	-3.41167	0.000645661	0.0153578	SLC31A2	solute carrier family 31 member 2	ENSG00000136867.10_2
132660	584.703	1.2291	0.360873	3.4059	0.000659465	0.015662	LIN54	lin-54 DREAM MuvB core complex component	ENSG00000189308.10_2
51804	241.588	1.97845	0.58119	3.40413	0.000663757	0.0157398	SIX4	SIX homeobox 4	ENSG00000100625.8_3
23129	883.643	2.7771	0.81623	3.40236	0.000668074	0.0157969	PLXND1	plexin D1	ENSG00000004399.12_4
5122	59.5618	4.07067	1.1965	3.40213	0.000668621	0.0157969	PCSK1	proprotein convertase subtilisin/kexin type 1	ENSG00000175426.10_3
54535	1075.83	1.23603	0.363364	3.40164	0.000669831	0.0157969	CCHCR1	coiled-coil alpha-helical rod protein 1	ENSG00000204536.13_3
6322	387.217	1.10778	0.325676	3.40147	0.000670251	0.0157969	SCML1	Scm polycomb group protein like 1	ENSG00000047634.14_3
107	43.7129	2.87752	0.846183	3.40059	0.000672398	0.0158151	ADCY1	adenylate cyclase 1	ENSG00000164742.15_3
80010	362.51	1.40347	0.412745	3.40032	0.000673072	0.0158151	RMI1	RecQ mediated genome instability 1	ENSG00000178966.16_3
8836	1494.97	1.54035	0.45306	3.39989	0.000674132	0.015816	GGH	gamma-glutamyl hydrolase	ENSG00000137563.11_2
55107	14.0013	5.32757	1.57115	3.39088	0.000696685	0.0163204	ANO1	anoctamin 1	ENSG00000131620.17_4
656	392.349	1.84373	0.543816	3.39035	0.000698044	0.0163275	BMP8B	bone morphogenetic protein 8b	ENSG00000116985.11_3
4804	1061.47	1.59497	0.471254	3.38454	0.000712988	0.0166518	NGFR	nerve growth factor receptor	ENSG00000064300.8_3
4117	10.6834	3.68028	1.08928	3.37863	0.000728483	0.0169881	MAK	male germ cell associated kinase	ENSG00000111837.11_3
92154	2564.49	1.39717	0.413797	3.37647	0.000734226	0.0170962	MTSS1L	MTSS I-BAR domain containing 2	ENSG00000132613.14_2
5471	981.492	0.927671	0.274968	3.37375	0.000741524	0.0172143	PPAT	phosphoribosyl pyrophosphate amidotransferase	ENSG00000128059.8_2
644050	11.3185	6.52312	1.93343	3.37386	0.00074121	0.0172143	AC002398.5	long intergenic non-protein coding RNA 1529	ENSG00000225872.3_4
255167	7.8904	4.76597	1.41303	3.37286	0.000743918	0.017244	CTD-2195M18.1	long intergenic non-protein coding RNA 1018	ENSG00000250056.5_3
199221	20.5468	7.10559	2.11064	3.36655	0.000761153	0.0175645	DZIP1L	DAZ interacting zinc finger protein 1 like	ENSG00000158163.14_3
286151	25.7182	4.10555	1.21935	3.36701	0.000759881	0.0175645	FBXO43	F-box protein 43	ENSG00000156509.13_2
55526	1145.56	1.11299	0.33059	3.36669	0.000760769	0.0175645	DHTKD1	dehydrogenase E1 and transketolase domain containing 1	ENSG00000181192.11_3
128272	560.241	2.08852	0.620572	3.36547	0.000764138	0.0176071	ARHGEF19	Rho guanine nucleotide exchange factor 19	ENSG00000142632.16_3
440145	738.424	1.0602	0.31527	3.36282	0.000771519	0.0177507	MZT1	mitotic spindle organizing protein 1	ENSG00000204899.5_2
23400	2726.26	-1.17106	0.348537	-3.35993	0.000779621	0.0179067	ATP13A2	ATPase cation transporting 13A2	ENSG00000159363.17_3
4093	54.0133	3.27556	0.974992	3.35958	0.000780617	0.0179067	SMAD9	SMAD family member 9	ENSG00000120693.13_4
135293	1085.84	1.31413	0.391357	3.35788	0.000785425	0.0179903	PM20D2	peptidase M20 domain containing 2	ENSG00000146281.5_2
23598	605.165	1.09332	0.325848	3.35531	0.00079277	0.0181317	PATZ1	POZ/BTB and AT hook containing zinc finger 1	ENSG00000100105.17_3
118738	125.998	2.25231	0.67248	3.34926	0.000810263	0.0185044	ZNF488	zinc finger protein 488	ENSG00000265763.3_2
1244	29.981	-1.81546	0.542624	-3.34571	0.000820737	0.0187159	ABCC2	ATP binding cassette subfamily C member 2	ENSG00000023839.10_2
23649	446.666	1.16498	0.348275	3.34501	0.000822802	0.0187354	POLA2	DNA polymerase alpha 2, accessory subunit	ENSG00000014138.8_3
9603	235.42	1.34531	0.402414	3.34311	0.000828458	0.0188364	NFE2L3	nuclear factor, erythroid 2 like 3	ENSG00000050344.8_2
54504	153.609	3.32923	0.99633	3.34149	0.000833297	0.0189187	CPVL	carboxypeptidase vitellogenic like	ENSG00000106066.14_3
83937	49.0703	2.2044	0.66041	3.33792	0.000844074	0.0191352	RASSF4	Ras association domain family member 4	ENSG00000107551.20_3
146206	33.6569	2.59424	0.779353	3.32872	0.000872471	0.0197212	RP11-167P11.3	capping protein regulator and myosin 1 linker 2	ENSG00000159753.13_4
344558	56.0155	3.85063	1.15678	3.32876	0.000872329	0.0197212	SH3RF3	SH3 domain containing ring finger 3	ENSG00000172985.10_2
8497	201.569	2.73346	0.822133	3.32484	0.000884697	0.0199683	PPFIA4	PTPRF interacting protein alpha 4	ENSG00000143847.15_3
6865	25.3579	3.20633	0.965166	3.32205	0.000893588	0.020125	TACR2	tachykinin receptor 2	ENSG00000075073.14_2
89891	1558.53	1.35425	0.407681	3.32185	0.000894242	0.020125	WDR34	dynein 2 intermediate chain 2	ENSG00000119333.11_2
55191	1656.54	-1.19161	0.35896	-3.31963	0.000901377	0.0202561	NADSYN1	NAD synthetase 1	ENSG00000172890.12_4
644150	40.0072	3.18565	0.960125	3.31795	0.00090681	0.0203191	WIPF3	WAS/WASL interacting protein family member 3	ENSG00000122574.10_2
9510	1149	-1.07043	0.322607	-3.31807	0.000906413	0.0203191	ADAMTS1	ADAM metallopeptidase with thrombospondin type 1 motif 1	ENSG00000154734.14_5
8717	719.299	-0.86245	0.260158	-3.3151	0.000916115	0.0204867	TRADD	TNFRSF1A associated via death domain	ENSG00000102871.15_2
9066	445.453	1.34705	0.406368	3.31485	0.000916938	0.0204867	SYT7	synaptotagmin 7	ENSG00000011347.9_4
1906	207.212	-1.68303	0.507816	-3.31425	0.0009189	0.0205009	EDN1	endothelin 1	ENSG00000078401.6_2
10749	8036.93	-1.12968	0.340901	-3.31382	0.000920304	0.0205026	KIF1C	kinesin family member 1C	ENSG00000129250.11_2
51706	1817.37	-0.964	0.291396	-3.30821	0.000938955	0.020888	CYB5R1	cytochrome b5 reductase 1	ENSG00000159348.12_3
51301	136.521	-1.69052	0.511107	-3.30757	0.000941095	0.0209055	GCNT4	glucosaminyl (N-acetyl) transferase 4	ENSG00000176928.5_2
3625	160.934	2.9871	0.903944	3.30452	0.000951398	0.0211041	INHBB	inhibin subunit beta B	ENSG00000163083.5_2
148113	125.091	2.18031	0.660467	3.30116	0.000962846	0.0213275	CILP2	cartilage intermediate layer protein 2	ENSG00000160161.9_3
32	299.648	1.7718	0.537552	3.29606	0.000980503	0.0216875	ACACB	acetyl-CoA carboxylase beta	ENSG00000076555.15_3
23217	156.774	6.55965	1.99167	3.29354	0.000989356	0.0218284	ZFR2	zinc finger RNA binding protein 2	ENSG00000105278.10_2
9099	129.446	1.52447	0.46288	3.29344	0.000989696	0.0218284	USP2	ubiquitin specific peptidase 2	ENSG00000036672.15_3
2902	22.139	2.40166	0.729558	3.29193	0.000995015	0.0219144	GRIN1	glutamate ionotropic receptor NMDA type subunit 1	ENSG00000176884.14_4
255809	106.848	2.11506	0.643047	3.28911	0.00100503	0.0221035	C19orf38	chromosome 19 open reading frame 38	ENSG00000214212.8_3
4522	4008.07	0.790651	0.240419	3.28864	0.00100672	0.0221092	MTHFD1	methylenetetrahydrofolate dehydrogenase, cyclohydrolase and formyltetrahydrofolate synthetase 1	ENSG00000100714.15_4
285800	9.9391	3.81299	1.16045	3.28578	0.001017	0.0223032	PRR18	proline rich 18	ENSG00000176381.5_4
256691	222.084	2.15619	0.657354	3.2801	0.00103772	0.0227255	MAMDC2	MAM domain containing 2	ENSG00000165072.9_3
101241892	93.6335	1.56428	0.477291	3.27741	0.00104763	0.0229102	NPTN-IT1	NPTN intronic transcript 1	ENSG00000281183.1_2
126006	78.7527	3.2429	0.990472	3.2741	0.00105999	0.0231476	PCP2	Purkinje cell protein 2	ENSG00000174788.9_3
51760	90.8476	2.07106	0.633217	3.27069	0.00107285	0.0233625	SYT17	synaptotagmin 17	ENSG00000103528.16_3
54751	3197.08	-0.822775	0.251542	-3.27092	0.00107198	0.0233625	FBLIM1	filamin binding LIM protein 1	ENSG00000162458.12_4
83636	309.623	-0.90399	0.276436	-3.27017	0.00107485	0.023373	C19orf12	chromosome 19 open reading frame 12	ENSG00000131943.17_2
7504	27.1979	3.4925	1.0685	3.26861	0.00108079	0.0234692	XK	X-linked Kx blood group	ENSG00000047597.6_4
55592	256.217	1.97871	0.605718	3.26672	0.00108801	0.0235928	GOLGA2B	GOLGA2 pseudogene 5	ENSG00000238105.7_3
146542	198.319	-0.895336	0.274179	-3.26551	0.00109267	0.0236607	ZNF688	zinc finger protein 688	ENSG00000229809.8_2
10855	363.277	0.884284	0.271234	3.26023	0.00111324	0.0240723	HPSE	heparanase	ENSG00000173083.14_2
6652	838.921	0.962351	0.295325	3.25861	0.00111959	0.0241451	SORD	sorbitol dehydrogenase	ENSG00000140263.13_2
89849	740.144	1.11099	0.340944	3.25858	0.00111972	0.0241451	ATG16L2	autophagy related 16 like 2	ENSG00000168010.10_3
57622	43.7097	2.21216	0.679299	3.25653	0.00112784	0.0242862	LRFN1	leucine rich repeat and fibronectin type III domain containing 1	ENSG00000128011.4_3
399474	203.534	2.47562	0.760351	3.25589	0.00113038	0.024307	TMEM200B	transmembrane protein 200B	ENSG00000253304.1_2
8479	801.904	1.12197	0.344833	3.25368	0.00113922	0.0244631	HIRIP3	HIRA interacting protein 3	ENSG00000149929.15_2
29118	42.4549	4.1782	1.28449	3.2528	0.00114274	0.0245047	DDX25	DEAD-box helicase 25	ENSG00000109832.13_3
140739	284.865	-0.921402	0.283382	-3.25145	0.00114817	0.0245871	UBE2F	ubiquitin conjugating enzyme E2 F (putative)	ENSG00000184182.18_3
10379	6.77703	4.50459	1.38653	3.24882	0.00115883	0.0246995	IRF9	interferon regulatory factor 9	ENSG00000213928.8_3
1138	159.92	1.21015	0.372392	3.24966	0.00115543	0.0246995	CHRNA5	cholinergic receptor nicotinic alpha 5 subunit	ENSG00000169684.13_3
3679	50.6914	1.81694	0.559303	3.24858	0.00115981	0.0246995	ITGA7	integrin subunit alpha 7	ENSG00000135424.15_3
51477	2269.59	1.27857	0.393502	3.2492	0.00115729	0.0246995	ISYNA1	inositol-3-phosphate synthase 1	ENSG00000105655.18_4
59341	91.1615	2.41668	0.744439	3.24631	0.0011691	0.024863	TRPV4	transient receptor potential cation channel subfamily V member 4	ENSG00000111199.10_2
23526	366.718	2.10645	0.649398	3.2437	0.00117989	0.0250581	HMHA1	Rho GTPase activating protein 45	ENSG00000180448.10_4
26230	85.7261	1.58171	0.488037	3.24097	0.00119123	0.0252642	TIAM2	TIAM Rac1 associated GEF 2	ENSG00000146426.18_4
5165	203.266	2.03854	0.62969	3.23737	0.00120639	0.0255506	PDK3	pyruvate dehydrogenase kinase 3	ENSG00000067992.12_4
165	40.0228	3.11214	0.961682	3.23615	0.00121155	0.0256248	AEBP1	AE binding protein 1	ENSG00000106624.10_3
375743	1416.62	0.869581	0.26875	3.23566	0.00121364	0.025634	PTAR1	protein prenyltransferase alpha subunit repeat containing 1	ENSG00000188647.12_2
56937	764.431	-1.13176	0.349938	-3.23417	0.00121998	0.0257327	PMEPA1	prostate transmembrane protein, androgen induced 1	ENSG00000124225.15_4
11067	200.956	3.31203	1.0277	3.22277	0.00126959	0.0267426	C10orf10	DEPP1 autophagy regulator	ENSG00000165507.8_3
5558	154.439	1.19162	0.370075	3.21994	0.00128216	0.0269707	PRIM2	DNA primase subunit 2	ENSG00000146143.17_3
3838	4335.29	1.10385	0.34322	3.21616	0.0012992	0.0272569	KPNA2	karyopherin subunit alpha 2	ENSG00000182481.8_3
8334	1326.5	-2.43782	0.757996	-3.21614	0.00129929	0.0272569	HIST1H2AC	H2A clustered histone 6	ENSG00000180573.9_3
5013	73.4434	1.61253	0.501665	3.21435	0.00130742	0.0273902	OTX1	orthodenticle homeobox 1	ENSG00000115507.9_2
147111	13.5174	6.54964	2.03946	3.21145	0.00132067	0.0275931	NOTUM	notum, palmitoleoyl-protein carboxylesterase	ENSG00000185269.11_3
54437	25.5105	4.8402	1.50706	3.21167	0.00131964	0.0275931	SEMA5B	semaphorin 5B	ENSG00000082684.14_4
25797	176.694	1.70946	0.532801	3.20844	0.00133456	0.0278456	QPCT	glutaminyl-peptide cyclotransferase	ENSG00000115828.15_2
5192	656.123	-0.641934	0.200264	-3.20543	0.0013486	0.0281006	PEX10	peroxisomal biogenesis factor 10	ENSG00000157911.9_3
389432	316.835	-1.82139	0.568916	-3.2015	0.00136712	0.0284101	SAMD5	sterile alpha motif domain containing 5	ENSG00000203727.3_3
9126	3516.5	0.952568	0.297537	3.20151	0.00136708	0.0284101	SMC3	structural maintenance of chromosomes 3	ENSG00000108055.9_2
51729	2128.35	0.58475	0.182932	3.19655	0.00139084	0.0288641	WBP11	WW domain binding protein 11	ENSG00000084463.7_3
80150	41.7159	2.94419	0.921724	3.19422	0.0014021	0.0290588	ASRGL1	asparaginase and isoaspartyl peptidase 1	ENSG00000162174.12_3
197335	957.889	1.28046	0.401044	3.19282	0.00140891	0.0291154	WDR90	WD repeat domain 90	ENSG00000161996.18_3
285753	393.013	0.941741	0.294966	3.19271	0.00140944	0.0291154	CEP57L1	centrosomal protein 57 like 1	ENSG00000183137.14_4
84733	273.294	1.60794	0.503663	3.1925	0.00141048	0.0291154	CBX2	chromobox 2	ENSG00000173894.10_2
144233	247.564	-0.923277	0.289298	-3.19144	0.00141568	0.029163	BCDIN3D	BCDIN3 domain containing RNA methyltransferase	ENSG00000186666.5_2
56953	150.707	1.59479	0.499738	3.19126	0.00141656	0.029163	NT5M	5',3'-nucleotidase, mitochondrial	ENSG00000205309.13_3
3040	24.6146	3.88095	1.21669	3.18975	0.00142395	0.0292761	HBA2	hemoglobin subunit alpha 2	ENSG00000188536.13_3
5885	7070.85	1.06234	0.333302	3.18732	0.00143598	0.0294843	RAD21	RAD21 cohesin complex component	ENSG00000164754.14_3
7301	446.947	1.419	0.44538	3.18604	0.00144234	0.0295755	TYRO3	TYRO3 protein tyrosine kinase	ENSG00000092445.11_3
389610	10.1549	4.82863	1.51811	3.18068	0.00146928	0.0300881	XKR5	XK related 5	ENSG00000275591.4_2
8819	269.975	1.35396	0.426333	3.17582	0.00149412	0.0305564	SAP30	Sin3A associated protein 30	ENSG00000164105.3_2
8975	382.081	1.50138	0.472873	3.17502	0.00149824	0.0306001	USP13	ubiquitin specific peptidase 13	ENSG00000058056.8_2
91433	1044.76	1.38341	0.435801	3.1744	0.00150148	0.0306259	RCCD1	RCC1 domain containing 1	ENSG00000166965.12_4
23043	567.221	1.29023	0.406689	3.17252	0.00151123	0.030784	TNIK	TRAF2 and NCK interacting kinase	ENSG00000154310.16_4
10038	995.986	1.0598	0.334235	3.17082	0.00152009	0.0308022	PARP2	poly(ADP-ribose) polymerase 2	ENSG00000129484.13_2
101929705	61.998	2.23744	0.705486	3.17149	0.00151661	0.0308022	RP5-1120P11.1	uncharacterized LOC101929705	ENSG00000237686.6_4
1806	240.36	1.85395	0.584683	3.17086	0.00151988	0.0308022	DPYD	dihydropyrimidine dehydrogenase	ENSG00000188641.13_4
80114	51.4339	2.60198	0.820501	3.1712	0.00151809	0.0308022	BICC1	BicC family RNA binding protein 1	ENSG00000122870.11_3
5420	73.0467	3.1519	0.995319	3.16673	0.00154165	0.0311982	PODXL	podocalyxin like	ENSG00000128567.16_2
25844	2326.42	-0.653458	0.206541	-3.16382	0.00155712	0.0313919	YIPF3	Yip1 domain family member 3	ENSG00000137207.11_4
3131	32.9675	2.85841	0.903479	3.16379	0.00155731	0.0313919	HLF	HLF transcription factor, PAR bZIP family member	ENSG00000108924.13_3
79902	1439.26	0.742711	0.234742	3.16395	0.00155643	0.0313919	NUP85	nucleoporin 85	ENSG00000125450.10_2
8728	61.1153	2.79771	0.885509	3.15943	0.00158077	0.0318233	ADAM19	ADAM metallopeptidase domain 19	ENSG00000135074.15_4
63901	646.415	1.53786	0.486831	3.15893	0.00158352	0.0318372	FAM111A	family with sequence similarity 111 member A	ENSG00000166801.15_2
51239	272.642	-0.817888	0.259062	-3.15711	0.0015934	0.0319726	ANKRD39	ankyrin repeat domain 39	ENSG00000213337.8_3
5981	3048.16	1.00367	0.317925	3.15693	0.00159439	0.0319726	RFC1	replication factor C subunit 1	ENSG00000035928.15_3
9148	8.87718	5.74769	1.82311	3.15269	0.00161773	0.0323986	NEURL1	neuralized E3 ubiquitin protein ligase 1	ENSG00000107954.10_3
285382	14.5305	3.47845	1.10426	3.15002	0.00163257	0.0326535	C3orf70	chromosome 3 open reading frame 70	ENSG00000187068.2_2
8890	1104.58	-0.743405	0.236425	-3.14435	0.00166454	0.03325	EIF2B4	eukaryotic translation initiation factor 2B subunit delta	ENSG00000115211.15_4
9631	1815	1.17094	0.372621	3.14245	0.00167541	0.0334239	NUP155	nucleoporin 155	ENSG00000113569.15_2
6119	626.484	0.816829	0.260008	3.14156	0.00168052	0.0334826	RPA3	replication protein A3	ENSG00000106399.11_2
2535	36.9089	3.75457	1.19538	3.14088	0.00168438	0.0335164	FZD2	frizzled class receptor 2	ENSG00000180340.6_2
9907	869.449	-0.97661	0.311076	-3.13946	0.0016926	0.0336366	AP5Z1	adaptor related protein complex 5 subunit zeta 1	ENSG00000242802.6_2
7280	1175.03	-1.18353	0.377238	-3.13735	0.00170481	0.0338359	TUBB2A	tubulin beta 2A class IIa	ENSG00000137267.5_2
10278	695.231	1.54423	0.492873	3.13312	0.00172959	0.0342836	EFS	embryonal Fyn-associated substrate	ENSG00000100842.12_2
120863	23.8381	1.76651	0.564269	3.13061	0.00174442	0.0344649	DEPDC4	DEP domain containing 4	ENSG00000166153.16_4
80212	630.197	-0.935488	0.298836	-3.13044	0.00174542	0.0344649	CCDC92	coiled-coil domain containing 92	ENSG00000119242.8_3
91687	201.862	1.31769	0.420891	3.13072	0.00174381	0.0344649	CENPL	centromere protein L	ENSG00000120334.15_2
115708	413.183	-0.850864	0.272819	-3.11879	0.00181595	0.0357207	TRMT61A	tRNA methyltransferase 61A	ENSG00000166166.12_2
153768	135.764	1.43278	0.459385	3.11892	0.00181517	0.0357207	PRELID2	PRELI domain containing 2	ENSG00000186314.11_4
92092	119.8	1.76064	0.564486	3.11901	0.00181461	0.0357207	ZC3HAV1L	zinc finger CCCH-type containing, antiviral 1 like	ENSG00000146858.7_2
100507050	15.5964	5.46606	1.75412	3.11613	0.00183243	0.0359991	TPBGL	trophoblast glycoprotein like	ENSG00000261594.3_2
151188	871.753	1.20033	0.385586	3.11301	0.00185187	0.0363149	ARL6IP6	ADP ribosylation factor like GTPase 6 interacting protein 6	ENSG00000177917.10_2
9479	170.627	1.07855	0.346488	3.1128	0.00185321	0.0363149	MAPK8IP1	mitogen-activated protein kinase 8 interacting protein 1	ENSG00000121653.11_3
5950	88.7711	3.82299	1.22832	3.11236	0.00185598	0.0363232	RBP4	retinol binding protein 4	ENSG00000138207.13_3
121268	86.0916	1.95781	0.629283	3.11118	0.00186343	0.0364229	RHEBL1	RHEB like 1	ENSG00000167550.10_3
59345	989.559	1.0918	0.351136	3.10933	0.00187511	0.0366048	GNB4	G protein subunit beta 4	ENSG00000114450.9_3
100270928	19.8794	2.94999	0.949106	3.10817	0.00188248	0.0367023	RP11-381E24.1	ribosomal protein L13 pseudogene 8	ENSG00000241634.1_4
11248	7.85264	4.28394	1.38011	3.10406	0.00190884	0.0371694	NXPH3	neurexophilin 3	ENSG00000182575.7_3
5570	186.189	1.94653	0.627478	3.10215	0.00192118	0.0373627	PKIB	cAMP-dependent protein kinase inhibitor beta	ENSG00000135549.10
1436	15.6133	6.43735	2.07682	3.09962	0.00193769	0.0376365	CSF1R	colony stimulating factor 1 receptor	ENSG00000182578.13_3
79805	21.1264	3.7338	1.20536	3.09767	0.00195049	0.0378375	VASH2	vasohibin 2	ENSG00000143494.15_5
151176	13.4213	2.68553	0.868049	3.09375	0.00197644	0.0382929	FAM132B	erythroferrone	ENSG00000178752.15_5
4355	89.6878	2.3515	0.760226	3.09316	0.00198038	0.0383213	MPP2	membrane palmitoylated protein 2	ENSG00000108852.14_4
55222	729.452	1.1063	0.357929	3.09084	0.00199594	0.038574	LRRC20	leucine rich repeat containing 20	ENSG00000172731.13_2
4052	3154.19	-1.12336	0.363846	-3.08746	0.00201875	0.0389661	LTBP1	latent transforming growth factor beta binding protein 1	ENSG00000049323.15_3
57464	256.857	1.1518	0.373415	3.08451	0.0020389	0.0393061	STRIP2	striatin interacting protein 2	ENSG00000128578.9_3
10297	57.7339	2.60276	0.84417	3.08322	0.00204775	0.0394208	APC2	APC regulator of WNT signaling pathway 2	ENSG00000115266.11_3
126129	72.8979	2.19584	0.712266	3.0829	0.00204995	0.0394208	CPT1C	carnitine palmitoyltransferase 1C	ENSG00000169169.14_4
6575	2113.7	-1.09783	0.356747	-3.07733	0.00208864	0.0401148	SLC20A2	solute carrier family 20 member 2	ENSG00000168575.9_3
89839	39.505	2.2104	0.718411	3.07679	0.00209244	0.040138	RP11-736I24.5	Rho GTPase activating protein 11B	ENSG00000284906.1_1
29763	1472.32	-0.588823	0.19158	-3.07351	0.00211558	0.0405317	PACSIN3	protein kinase C and casein kinase substrate in neurons 3	ENSG00000165912.15_3
1284	389.351	2.51012	0.816909	3.07271	0.00212125	0.0405898	COL4A2	collagen type IV alpha 2 chain	ENSG00000134871.17_3
7351	159.216	2.23104	0.726254	3.07198	0.00212644	0.0406388	UCP2	uncoupling protein 2	ENSG00000175567.8_4
26276	91.0095	-1.08875	0.354696	-3.06954	0.00214391	0.0409222	VPS33B	VPS33B late endosome and lysosome associated	ENSG00000184056.14_3
254359	427.441	-0.941113	0.306686	-3.06866	0.00215023	0.0409922	ZDHHC24	zinc finger DHHC-type containing 24	ENSG00000174165.7_2
25959	1347.25	1.44619	0.472161	3.06293	0.00219184	0.041734	KANK2	KN motif and ankyrin repeat domains 2	ENSG00000197256.10_3
100134229	90.1048	-1.92396	0.628367	-3.06184	0.00219984	0.0418348	JHDM1D-AS1	KDM7A divergent transcript	ENSG00000260231.2_4
219844	381.557	1.41865	0.464163	3.05637	0.00224037	0.0425533	HYLS1	HYLS1 centriolar and ciliogenesis associated	ENSG00000198331.10_2
3092	489.26	1.60113	0.523993	3.05563	0.00224591	0.0426062	HIP1	huntingtin interacting protein 1	ENSG00000127946.16_3
85377	3363.95	-0.769732	0.252057	-3.0538	0.00225959	0.0428132	MICALL1	MICAL like 1	ENSG00000100139.13_3
126731	518.346	0.985894	0.322979	3.0525	0.00226945	0.0429474	CCSAP	centriole, cilia and spindle associated protein	ENSG00000154429.10_2
126282	808.598	1.78764	0.585778	3.05174	0.00227521	0.0430038	TNFAIP8L1	TNF alpha induced protein 8 like 1	ENSG00000185361.8_2
3015	7788.35	0.758066	0.248682	3.04833	0.00230115	0.0433544	H2AFZ	H2A.Z variant histone 1	ENSG00000164032.11_2
344887	54.7513	-2.22775	0.73075	-3.04858	0.00229923	0.0433544	RP11-443P15.2	NmrA like redox sensor 2, pseudogene	ENSG00000171658.8_3
954	1004.69	1.28302	0.420911	3.0482	0.00230218	0.0433544	ENTPD2	ectonucleoside triphosphate diphosphohydrolase 2	ENSG00000054179.11_3
84913	6.37708	4.10559	1.3478	3.04615	0.00231796	0.0435985	ATOH8	atonal bHLH transcription factor 8	ENSG00000168874.12_2
6511	291.025	6.68117	2.19361	3.04574	0.00232111	0.0436047	SLC1A6	solute carrier family 1 member 6	ENSG00000105143.12_3
79739	83.2537	1.9848	0.65243	3.04216	0.00234884	0.044072	TTLL7	tubulin tyrosine ligase like 7	ENSG00000137941.16_3
79690	44.7391	1.97634	0.649809	3.04142	0.00235466	0.0441277	GAL3ST4	galactose-3-O-sulfotransferase 4	ENSG00000197093.10_2
24149	2167.17	1.37035	0.450914	3.03904	0.0023733	0.0443695	ZNF318	zinc finger protein 318	ENSG00000171467.15_5
84634	43.9904	3.97828	1.30904	3.0391	0.0023729	0.0443695	KISS1R	KISS1 receptor	ENSG00000116014.9_2
115939	1552.46	-0.741847	0.244347	-3.03604	0.00239709	0.0447602	TSR3	TSR3 ribosome maturation factor	ENSG00000007520.3_2
3790	612.59	1.51915	0.500527	3.03511	0.0024045	0.0448444	KCNS3	potassium voltage-gated channel modifier subfamily S member 3	ENSG00000170745.11_3
430	154.069	3.09087	1.01949	3.03178	0.00243117	0.0452871	ASCL2	achaete-scute family bHLH transcription factor 2	ENSG00000183734.4_2
55283	29.1844	2.55535	0.84387	3.02813	0.00246071	0.0457822	MCOLN3	mucolipin 3	ENSG00000055732.12_2
83723	23.5401	3.53215	1.16677	3.02729	0.00246754	0.0458542	FAM57B	TLC domain containing 3B	ENSG00000149926.13_3
83592	61.3418	2.17879	0.719964	3.02625	0.00247609	0.0459578	AKR1E2	aldo-keto reductase family 1 member E2	ENSG00000165568.17_2
25800	1911.41	-0.922817	0.305014	-3.02549	0.00248227	0.0459936	SLC39A6	solute carrier family 39 member 6	ENSG00000141424.12_3
7087	868.37	2.20514	0.728904	3.02529	0.00248397	0.0459936	ICAM5	intercellular adhesion molecule 5	ENSG00000105376.4_3
4811	195.499	3.2441	1.07293	3.02358	0.00249802	0.0461984	NID1	nidogen 1	ENSG00000116962.14_2
22994	941.876	1.30294	0.431069	3.02258	0.00250632	0.0462965	CEP131	centrosomal protein 131	ENSG00000141577.13_4
11098	870.314	-2.21571	0.733476	-3.02083	0.0025208	0.0464903	PRSS23	serine protease 23	ENSG00000150687.11_3
56477	111.467	1.99678	0.661056	3.02059	0.00252282	0.0464903	CCL28	C-C motif chemokine ligand 28	ENSG00000151882.11_2
55183	2216.65	1.04756	0.346884	3.0199	0.00252859	0.0465411	RIF1	replication timing regulatory factor 1	ENSG00000080345.17_4
4297	2335.24	1.42026	0.470878	3.01619	0.00255975	0.0470586	KMT2A	lysine methyltransferase 2A	ENSG00000118058.20_3
10406	116.074	2.69466	0.894299	3.01316	0.00258546	0.0473069	WFDC2	WAP four-disulfide core domain 2	ENSG00000101443.17_2
152195	130.094	1.0706	0.35531	3.01315	0.00258549	0.0473069	NUDT16P1	nudix hydrolase 16 like 2, pseudogene	ENSG00000246082.2_3
4440	4.84422	5.66993	1.8813	3.01384	0.00257962	0.0473069	MSI1	musashi RNA binding protein 1	ENSG00000135097.6_2
91750	206.406	0.802031	0.266138	3.01359	0.00258176	0.0473069	LIN52	lin-52 DREAM MuvB core complex component	ENSG00000205659.10_3
6404	38.0851	-2.91648	0.968225	-3.0122	0.00259365	0.0473441	SELPLG	selectin P ligand	ENSG00000110876.9_2
81544	88.5061	2.41365	0.801294	3.0122	0.00259365	0.0473441	GDPD5	glycerophosphodiester phosphodiesterase domain containing 5	ENSG00000158555.14_3
144715	31.7869	2.38236	0.791583	3.00961	0.00261582	0.0476924	RAD9B	RAD9 checkpoint clamp component B	ENSG00000151164.18_3
51444	541.004	0.763737	0.253871	3.00837	0.00262654	0.0478315	RNF138	ring finger protein 138	ENSG00000134758.13_3
84074	76.6329	-1.08392	0.360643	-3.00552	0.00265125	0.0482248	QRICH2	glutamine rich 2	ENSG00000129646.14_5
84101	32.6283	2.3168	0.77106	3.0047	0.00265847	0.0482992	USP44	ubiquitin specific peptidase 44	ENSG00000136014.11_3
9315	183.666	1.99004	0.663174	3.00078	0.00269285	0.0488664	NREP	neuronal regeneration related protein	ENSG00000134986.13_5
5744	1674.59	-2.06007	0.686799	-2.99952	0.00270403	0.0490118	PTHLH	parathyroid hormone like hormone	ENSG00000087494.15_3
22955	458.869	0.989262	0.329875	2.9989	0.00270954	0.0490541	SCMH1	Scm polycomb group protein homolog 1	ENSG00000010803.16_3
81502	3160.46	-0.595526	0.198715	-2.99689	0.00272751	0.0493216	HM13	histocompatibility minor 13	ENSG00000101294.16_4
93594	331.178	0.891972	0.297955	2.99365	0.00275663	0.0497901	TBC1D31	TBC1 domain family member 31	ENSG00000156787.16_4
29950	690.489	-1.23822	0.414009	-2.99079	0.00278253	0.0501991	SERTAD1	SERTA domain containing 1	ENSG00000197019.4_2
55715	769.694	-0.698694	0.233764	-2.98889	0.00279994	0.0504543	DOK4	docking protein 4	ENSG00000125170.10_3
79412	93.405	2.21972	0.74308	2.98719	0.00281555	0.0506767	KREMEN2	kringle containing transmembrane protein 2	ENSG00000131650.13_2
2583	13.7308	3.07736	1.03094	2.985	0.00283579	0.0509816	B4GALNT1	beta-1,4-N-acetyl-galactosaminyltransferase 1	ENSG00000135454.13_2
132160	322.232	1.26141	0.422639	2.9846	0.00283948	0.0509887	PPM1M	protein phosphatase, Mg2+/Mn2+ dependent 1M	ENSG00000164088.17_3
3006	440.766	-1.77758	0.595673	-2.98415	0.00284368	0.0510048	HIST1H1C	H1.2 linker histone, cluster member	ENSG00000187837.3_2
65267	87.241	1.09865	0.368478	2.98158	0.00286763	0.0513747	WNK3	WNK lysine deficient protein kinase 3	ENSG00000196632.10_4
283140	53.2065	-1.74575	0.586419	-2.97697	0.00291116	0.0520944	RP11-356J5.12	long intergenic non-protein coding RNA 2762	ENSG00000250303.3_4
134548	10.7402	3.43209	1.15499	2.97154	0.00296314	0.0529631	SOWAHA	sosondowah ankyrin repeat domain family member A	ENSG00000198944.5_3
3791	28.0304	3.17817	1.07076	2.96814	0.00299611	0.0534288	KDR	kinase insert domain receptor	ENSG00000128052.9_3
4439	54.2121	1.62991	0.54912	2.96822	0.00299529	0.0534288	MSH5	mutS homolog 5	ENSG00000204410.14_3
55038	1088.67	1.18287	0.398698	2.96682	0.00300893	0.0535957	CDCA4	cell division cycle associated 4	ENSG00000170779.10_2
53838	751.864	-0.872811	0.294283	-2.96589	0.0030181	0.0536972	C11orf24	chromosome 11 open reading frame 24	ENSG00000171067.10_4
1066	649.345	-3.73669	1.26353	-2.95735	0.00310293	0.0551175	CES1	carboxylesterase 1	ENSG00000198848.12_3
7781	10.4044	3.15254	1.06608	2.95714	0.00310506	0.0551175	SLC30A3	solute carrier family 30 member 3	ENSG00000115194.10_3
5090	555.059	0.841095	0.284659	2.95474	0.00312929	0.0554495	PBX3	PBX homeobox 3	ENSG00000167081.16_3
55755	2009.31	0.686679	0.232412	2.95458	0.00313094	0.0554495	CDK5RAP2	CDK5 regulatory subunit associated protein 2	ENSG00000136861.17_2
51160	1615.92	-0.770726	0.26106	-2.95229	0.00315426	0.0557987	VPS28	VPS28 subunit of ESCRT-I	ENSG00000160948.13_3
6282	14178.3	-1.06457	0.360939	-2.94945	0.00318342	0.0561872	S100A11	S100 calcium binding protein A11	ENSG00000163191.5_2
89894	154.263	0.876748	0.297259	2.94944	0.00318349	0.0561872	TMEM116	transmembrane protein 116	ENSG00000198270.12_5
1854	1978.22	0.621578	0.210904	2.94721	0.00320653	0.0564411	DUT	deoxyuridine triphosphatase	ENSG00000128951.13_3
57560	169.642	0.807261	0.273882	2.94747	0.00320381	0.0564411	IFT80	intraflagellar transport 80	ENSG00000068885.14_4
64793	1116.04	1.08822	0.369282	2.94685	0.00321029	0.0564411	CEP85	centrosomal protein 85	ENSG00000130695.14_3
7704	806.142	2.69024	0.913096	2.94629	0.00321613	0.0564411	ZBTB16	zinc finger and BTB domain containing 16	ENSG00000109906.13_3
9572	604.802	1.13933	0.386665	2.94655	0.00321337	0.0564411	NR1D1	nuclear receptor subfamily 1 group D member 1	ENSG00000126368.5_2
54996	207.191	1.08016	0.36709	2.94251	0.00325567	0.0570702	MARC2	mitochondrial amidoxime reducing component 2	ENSG00000117791.15_2
10580	27.596	1.49734	0.508988	2.94179	0.0032632	0.0571374	SORBS1	sorbin and SH3 domain containing 1	ENSG00000095637.21_4
10922	1264.36	-0.703188	0.23914	-2.94048	0.00327699	0.0572694	FASTK	Fas activated serine/threonine kinase	ENSG00000164896.19_3
26085	163.857	-2.70598	0.920285	-2.94038	0.00327814	0.0572694	KLK13	kallikrein related peptidase 13	ENSG00000167759.12_2
10567	213.306	-1.08708	0.369811	-2.93956	0.00328683	0.0573564	RABAC1	Rab acceptor 1	ENSG00000105404.10_3
284023	160.833	0.978357	0.332913	2.93878	0.00329511	0.0574359	AC025335.1	ring finger protein 227	ENSG00000179859.9_5
339290	468.255	-0.994337	0.338457	-2.93785	0.00330497	0.057543	RP11-835E18.2	long intergenic non-protein coding RNA 667	ENSG00000263753.6_3
64288	173.211	-1.61307	0.5495	-2.93553	0.00332983	0.0579105	ZSCAN31	zinc finger and SCAN domain containing 31	ENSG00000235109.7_4
3434	62.4287	1.47142	0.501418	2.93452	0.00334062	0.0580329	IFIT1	interferon induced protein with tetratricopeptide repeats 1	ENSG00000185745.9_2
100381270	59.1797	1.93884	0.660824	2.93397	0.00334657	0.0580711	ZBED6	zinc finger BED-type containing 6	ENSG00000257315.2_4
25855	1379.31	-1.14452	0.390218	-2.93303	0.00335671	0.0581165	BRMS1	BRMS1 transcriptional repressor and anoikis regulator	ENSG00000174744.13_3
9994	839.38	1.05074	0.358225	2.93318	0.00335505	0.0581165	CASP8AP2	caspase 8 associated protein 2	ENSG00000118412.12_5
8462	761.266	1.58913	0.541917	2.93242	0.00336334	0.0581662	KLF11	Kruppel like factor 11	ENSG00000172059.10_2
10202	10.8495	5.27028	1.79798	2.93122	0.00337631	0.0583252	DHRS2	dehydrogenase/reductase 2	ENSG00000100867.14_3
79873	226.614	-0.995	0.339545	-2.93039	0.00338535	0.0584161	NUDT18	nudix hydrolase 18	ENSG00000275074.1_2
8344	72.2705	-2.3079	0.787799	-2.92955	0.0033945	0.0585087	HIST1H2BE	H2B clustered histone 6	ENSG00000274290.2_3
79960	549.6	1.27899	0.436718	2.92865	0.00340442	0.0586144	JADE1	jade family PHD finger 1	ENSG00000077684.15_3
29095	956.204	-0.815319	0.278844	-2.92392	0.00345649	0.0594447	ORMDL2	ORMDL sphingolipid biosynthesis regulator 2	ENSG00000123353.9_2
4885	965.163	4.78375	1.63675	2.92271	0.00347001	0.059611	NPTX2	neuronal pentraxin 2	ENSG00000106236.3_2
29799	152.876	2.5763	0.882297	2.92	0.00350033	0.0600651	YPEL1	yippee like 1	ENSG00000100027.14_2
55082	2420.25	0.50714	0.173761	2.91861	0.00351591	0.0602655	ARGLU1	arginine and glutamate rich 1	ENSG00000134884.13_4
84056	421.684	1.31951	0.45216	2.91823	0.00352023	0.0602727	KATNAL1	katanin catalytic subunit A1 like 1	ENSG00000102781.13_3
23178	458.883	1.00479	0.344458	2.91703	0.00353383	0.0604387	PASK	PAS domain containing serine/threonine kinase	ENSG00000115687.13_2
98	223.934	-1.00486	0.345074	-2.91202	0.00359101	0.0613487	ACYP2	acylphosphatase 2	ENSG00000170634.12_3
2826	17.8725	2.20435	0.757266	2.91094	0.00360345	0.0614932	CCR10	C-C motif chemokine receptor 10	ENSG00000184451.5_3
348235	748.057	0.903921	0.310668	2.9096	0.0036189	0.0616889	SKA2	spindle and kinetochore associated complex subunit 2	ENSG00000182628.12_2
26262	1191.16	-1.1534	0.397803	-2.89943	0.00373846	0.063628	TSPAN17	tetraspanin 17	ENSG00000048140.17_4
7078	1307.59	1.8455	0.636548	2.89922	0.00374089	0.063628	TIMP3	TIMP metallopeptidase inhibitor 3	ENSG00000100234.11_2
2121	636.792	1.0215	0.352556	2.89742	0.00376243	0.0639241	EVC	EvC ciliary complex subunit 1	ENSG00000072840.12_3
398	4.5659	4.99986	1.72744	2.89437	0.00379921	0.064459	ARHGDIG	Rho GDP dissociation inhibitor gamma	ENSG00000242173.8_3
4604	10.5284	7.00525	2.42051	2.89412	0.00380225	0.064459	MYBPC1	myosin binding protein C1	ENSG00000196091.13_3
105377540	45.981	2.34113	0.809356	2.89258	0.00382091	0.0647044	RP11-798M19.6	SAP30 divergent transcript	ENSG00000272870.1_4
1434	7535.94	0.83468	0.28883	2.88987	0.00385403	0.0651792	CSE1L	chromosome segregation 1 like	ENSG00000124207.16_2
79037	43.8425	1.78598	0.618072	2.8896	0.00385738	0.0651792	PVRIG	PVR related immunoglobulin domain containing	ENSG00000213413.2_3
6098	12.5253	3.3206	1.14951	2.8887	0.00386836	0.0652934	ROS1	ROS proto-oncogene 1, receptor tyrosine kinase	ENSG00000047936.10_3
23371	220.322	1.69748	0.587802	2.88785	0.00387891	0.0653378	TNS2	tensin 2	ENSG00000111077.17_2
57567	278.416	-0.777286	0.269162	-2.8878	0.00387945	0.0653378	ZNF319	zinc finger protein 319	ENSG00000166188.2_3
6835	601.631	-0.996419	0.345215	-2.88638	0.00389707	0.0655632	SURF2	surfeit 2	ENSG00000148291.9_2
123096	870.232	1.19969	0.415729	2.88574	0.0039049	0.0656236	SLC25A29	solute carrier family 25 member 29	ENSG00000197119.12_3
2905	19.6451	5.53976	1.92015	2.88507	0.00391323	0.0656922	GRIN2C	glutamate ionotropic receptor NMDA type subunit 2C	ENSG00000161509.13_2
126638	10.034	-5.56552	1.92981	-2.88397	0.00392697	0.0658512	RPTN	repetin	ENSG00000215853.3_2
132625	17.772	4.79966	1.6652	2.88234	0.00394731	0.0660578	ZFP42	ZFP42 zinc finger protein	ENSG00000179059.9_2
256714	350.517	1.66835	0.578827	2.8823	0.00394783	0.0660578	MAP7D2	MAP7 domain containing 2	ENSG00000184368.15_2
9937	369.216	0.823852	0.286012	2.88048	0.00397076	0.0663697	DCLRE1A	DNA cross-link repair 1A	ENSG00000198924.7_2
9121	392.497	1.07745	0.374448	2.87743	0.00400934	0.0669421	SLC16A5	solute carrier family 16 member 5	ENSG00000170190.15_5
6335	13.5071	-2.62353	0.912191	-2.87608	0.0040265	0.0671561	SCN9A	sodium voltage-gated channel alpha subunit 9	ENSG00000169432.15_4
109729161	6.47736	5.892	2.0493	2.87512	0.00403869	0.0672868	RP11-274H2.3	lncRNA sorafenib resistance in renal cell carcinoma associated	ENSG00000240032.1_4
92610	294.124	0.958501	0.333522	2.87388	0.00405468	0.0674805	TIFA	TRAF interacting protein with forkhead associated domain	ENSG00000145365.10_2
7515	684.48	0.651396	0.22696	2.8701	0.00410347	0.0681458	XRCC1	X-ray repair cross complementing 1	ENSG00000073050.11_3
873	2894.03	-0.925452	0.322422	-2.87031	0.00410067	0.0681458	CBR1	carbonyl reductase 1	ENSG00000159228.12_2
26153	120.342	1.8946	0.6602	2.86973	0.00410821	0.0681514	KIF26A	kinesin family member 26A	ENSG00000066735.14_3
146754	57.4782	1.57334	0.548486	2.86851	0.00412415	0.0683424	DNAH2	dynein axonemal heavy chain 2	ENSG00000183914.14_3
100048912	42.6123	2.31564	0.807556	2.86747	0.00413764	0.0684886	CDKN2B-AS1	CDKN2B antisense RNA 1	ENSG00000240498.7_5
3167	8.70235	5.66011	1.97412	2.86715	0.00414183	0.0684886	HMX2	H6 family homeobox 2	ENSG00000188816.3_2
150379	6.39728	4.48499	1.56528	2.86529	0.00416627	0.0686883	PNPLA5	patatin like phospholipase domain containing 5	ENSG00000100341.11_3
2950	46727.9	-1.00579	0.351033	-2.86522	0.00416723	0.0686883	GSTP1	glutathione S-transferase pi 1	ENSG00000084207.16_3
55013	289.597	1.24626	0.434949	2.8653	0.00416608	0.0686883	CCDC109B	mitochondrial calcium uniporter dominant negative subunit beta	ENSG00000005059.15_4
81611	1708.39	0.907868	0.31708	2.86321	0.00419371	0.069051	ANP32E	acidic nuclear phosphoprotein 32 family member E	ENSG00000143401.14_4
55301	21.5686	-2.44859	0.855962	-2.86063	0.00422802	0.0695419	OLAH	oleoyl-ACP hydrolase	ENSG00000152463.14_3
221935	17.5773	-2.88521	1.00984	-2.8571	0.00427526	0.0702443	SDK1	sidekick cell adhesion molecule 1	ENSG00000146555.18_3
105372233	34.1262	2.01725	0.706398	2.85568	0.00429448	0.070485	AC009005.2	uncharacterized LOC105372233	ENSG00000267751.5_4
54852	800.128	1.2822	0.449058	2.85531	0.0042995	0.0704927	PAQR5	progestin and adipoQ receptor family member 5	ENSG00000137819.13_3
374899	183.546	1.00733	0.35289	2.8545	0.00431041	0.0705966	ZNF829	zinc finger protein 829	ENSG00000185869.14_3
219736	50.1037	2.69974	0.945921	2.85409	0.00431605	0.0706143	STOX1	storkhead box 1	ENSG00000165730.15_3
9452	20.9369	-4.92239	1.725	-2.85356	0.0043233	0.0706581	ITM2A	integral membrane protein 2A	ENSG00000078596.10_2
115273	31.236	3.04091	1.06712	2.84965	0.00437668	0.0714549	RAB42	RAB42, member RAS oncogene family	ENSG00000188060.7_2
80194	1125.05	-0.665505	0.233591	-2.84902	0.00438545	0.0715225	TMEM134	transmembrane protein 134	ENSG00000172663.8_4
11051	2965.98	0.874348	0.307043	2.84764	0.00440446	0.071757	NUDT21	nudix hydrolase 21	ENSG00000167005.13_3
57519	205.177	2.06315	0.725521	2.84368	0.00445952	0.0725774	STARD9	StAR related lipid transfer domain containing 9	ENSG00000159433.11_3
56997	1205.25	1.96124	0.689931	2.84267	0.00447375	0.0727325	ADCK3	coenzyme Q8A	ENSG00000163050.16_3
57593	491.938	2.43424	0.857074	2.84017	0.0045089	0.073227	EBF4	EBF family member 4	ENSG00000088881.20_4
114900	22.8641	1.89929	0.668933	2.83928	0.00452155	0.0733553	C1QTNF4	C1q and TNF related 4	ENSG00000172247.3_2
353145	19.0495	-3.33818	1.17686	-2.83651	0.00456092	0.0737825	LCE3E	late cornified envelope 3E	ENSG00000185966.3_2
655	1134.03	1.03672	0.365477	2.83663	0.00455923	0.0737825	BMP7	bone morphogenetic protein 7	ENSG00000101144.12_2
9670	1147.95	-0.857665	0.302376	-2.83642	0.00456219	0.0737825	IPO13	importin 13	ENSG00000117408.10_2
129804	26.744	3.58888	1.26589	2.83506	0.00458167	0.0738657	FBLN7	fibulin 7	ENSG00000144152.12_3
652	47.9617	1.50646	0.531296	2.83544	0.0045762	0.0738657	BMP4	bone morphogenetic protein 4	ENSG00000125378.15_3
90417	1200.38	1.00238	0.353544	2.83523	0.00457925	0.0738657	KNSTRN	kinetochore localized astrin (SPAG5) binding protein	ENSG00000128944.13_4
64770	1168.63	0.801196	0.28282	2.83288	0.00461307	0.0742172	CCDC14	coiled-coil domain containing 14	ENSG00000175455.14_5
83473	69.7026	1.62865	0.574862	2.83312	0.00460965	0.0742172	KATNAL2	katanin catalytic subunit A1 like 2	ENSG00000167216.16_5
3633	441.628	1.01841	0.359708	2.83122	0.00463714	0.0745269	INPP5B	inositol polyphosphate-5-phosphatase B	ENSG00000204084.12_3
956	1979.3	-2.20302	0.778569	-2.82958	0.00466095	0.0748318	ENTPD3	ectonucleoside triphosphate diphosphohydrolase 3	ENSG00000168032.8_2
9668	242.681	-0.987802	0.34926	-2.82827	0.00468005	0.0750605	ZNF432	zinc finger protein 432	ENSG00000256087.6_3
201294	74.7423	1.47521	0.521749	2.82743	0.00469239	0.0751026	UNC13D	unc-13 homolog D	ENSG00000092929.11_4
27132	308.935	2.00834	0.710264	2.82759	0.00469	0.0751026	CPNE7	copine 7	ENSG00000178773.14_4
55654	1611.9	-0.785016	0.277821	-2.82562	0.00471896	0.0753887	TMEM127	transmembrane protein 127	ENSG00000135956.8_2
5923	18.3179	3.4165	1.20915	2.82555	0.00472002	0.0753887	RASGRF1	Ras protein specific guanine nucleotide releasing factor 1	ENSG00000058335.15_2
158399	114.034	1.8738	0.663418	2.82446	0.00473607	0.0755667	ZNF483	zinc finger protein 483	ENSG00000173258.12_3
260425	465.664	1.0631	0.37648	2.82379	0.00474588	0.0755667	MAGI3	membrane associated guanylate kinase, WW and PDZ domain containing 3	ENSG00000081026.18_3
55432	947.443	0.87025	0.30817	2.82393	0.00474387	0.0755667	YOD1	YOD1 deubiquitinase	ENSG00000180667.10_2
6888	5431.58	-0.993878	0.352006	-2.82347	0.00475072	0.0755667	TALDO1	transaldolase 1	ENSG00000177156.10_2
51547	1047.13	-0.648727	0.230496	-2.81448	0.00488557	0.0775522	SIRT7	sirtuin 7	ENSG00000187531.13_3
9466	87.0214	2.39768	0.851813	2.8148	0.0048808	0.0775522	IL27RA	interleukin 27 receptor subunit alpha	ENSG00000104998.3_2
7175	5376.47	0.764878	0.272241	2.80956	0.00496086	0.0786665	TPR	translocated promoter region, nuclear basket protein	ENSG00000047410.13_2
84282	628.786	-0.579377	0.206307	-2.80832	0.00498009	0.0788905	RNF135	ring finger protein 135	ENSG00000181481.13_3
8322	364.355	1.86739	0.665325	2.80674	0.00500461	0.0791978	FZD4	frizzled class receptor 4	ENSG00000174804.3_2
387509	2754.92	-0.735706	0.262354	-2.80425	0.00504343	0.0797306	GPR153	G protein-coupled receptor 153	ENSG00000158292.6_2
1535	689.739	-1.66293	0.593335	-2.80268	0.00506792	0.0799542	CYBA	cytochrome b-245 alpha chain	ENSG00000051523.10_3
65987	29.042	2.80839	1.00198	2.80285	0.00506525	0.0799542	KCTD14	potassium channel tetramerization domain containing 14	ENSG00000151364.16_3
122769	336.222	0.777292	0.277385	2.80221	0.00507534	0.0799896	LRR1	leucine rich repeat protein 1	ENSG00000165501.16_3
25913	611.052	0.739931	0.264128	2.80141	0.00508801	0.0800262	POT1	protection of telomeres 1	ENSG00000128513.14_2
3706	63.8221	1.71019	0.610475	2.80141	0.00508794	0.0800262	ITPKA	inositol-trisphosphate 3-kinase A	ENSG00000137825.10_3
30811	6.58313	4.30677	1.54424	2.78892	0.0052884	0.0830935	HUNK	hormonally up-regulated Neu-associated kinase	ENSG00000142149.8_3
51061	880.698	-0.575599	0.206619	-2.7858	0.00533955	0.0838119	TXNDC11	thioredoxin domain containing 11	ENSG00000153066.12_3
10011	1074.99	-0.812884	0.292133	-2.78258	0.00539286	0.0845629	SRA1	steroid receptor RNA activator 1	ENSG00000213523.10_3
5657	9.46005	4.63581	1.66695	2.78101	0.00541903	0.0848872	PRTN3	proteinase 3	ENSG00000196415.9_2
80263	112.434	1.06233	0.38207	2.78047	0.00542801	0.0849418	TRIM45	tripartite motif containing 45	ENSG00000134253.9_4
5634	1385.23	0.838252	0.301533	2.77997	0.00543644	0.0849876	PRPS2	phosphoribosyl pyrophosphate synthetase 2	ENSG00000101911.12_3
9702	1638.73	1.0655	0.383577	2.77779	0.005473	0.0854728	CEP57	centrosomal protein 57	ENSG00000166037.10_4
6786	1725.63	-0.86061	0.309993	-2.77622	0.00549949	0.0857999	STIM1	stromal interaction molecule 1	ENSG00000167323.11_4
124817	14.8621	4.3258	1.55965	2.77358	0.00554433	0.0864122	CNTD1	cyclin N-terminal domain containing 1	ENSG00000176563.9_3
134353	275.604	0.88374	0.318715	2.77282	0.0055573	0.0865271	LSM11	LSM11, U7 small nuclear RNA associated	ENSG00000155858.5_2
9550	2485.83	-0.960557	0.346849	-2.76938	0.00561629	0.0873576	ATP6V1G1	ATPase H+ transporting V1 subunit G1	ENSG00000136888.6_2
57143	123.539	-1.37055	0.495069	-2.7684	0.00563321	0.0874448	ADCK1	aarF domain containing kinase 1	ENSG00000063761.15_3
65986	632.937	1.61236	0.582413	2.76841	0.0056331	0.0874448	ZBTB10	zinc finger and BTB domain containing 10	ENSG00000205189.11_2
64757	422.597	1.27451	0.460696	2.76649	0.0056664	0.0878718	MARC1	mitochondrial amidoxime reducing component 1	ENSG00000186205.12_3
125150	361.907	-0.717071	0.259395	-2.7644	0.00570277	0.0880825	ZSWIM7	zinc finger SWIM-type containing 7	ENSG00000214941.7_3
136288	45.3909	2.36596	0.855818	2.76456	0.00569995	0.0880825	C7orf57	chromosome 7 open reading frame 57	ENSG00000164746.13_3
4842	379.176	-1.59115	0.575493	-2.76485	0.00569495	0.0880825	NOS1	nitric oxide synthase 1	ENSG00000089250.18_4
8786	40.6448	1.92842	0.697378	2.76525	0.00568792	0.0880825	RGS11	regulator of G protein signaling 11	ENSG00000076344.15_4
5462	13.099	-2.12772	0.769895	-2.76365	0.00571581	0.0881077	POU5F1B	POU class 5 homeobox 1B	ENSG00000212993.5_4
9847	724.13	0.636637	0.230347	2.76381	0.00571303	0.0881077	C2CD5	C2 calcium dependent domain containing 5	ENSG00000111731.12_4
4729	65.6737	2.41034	0.872421	2.76281	0.00573055	0.088247	NDUFV2	NADH:ubiquinone oxidoreductase core subunit V2	ENSG00000178127.12_3
23421	721.354	1.35308	0.490014	2.76131	0.00575704	0.0884788	ITGB3BP	integrin subunit beta 3 binding protein	ENSG00000142856.16_2
53905	1520.2	-1.09196	0.395421	-2.76152	0.00575328	0.0884788	DUOX1	dual oxidase 1	ENSG00000137857.17_2
84276	188.389	0.870289	0.315239	2.76073	0.00576724	0.0885475	NICN1	nicolin 1	ENSG00000145029.13_3
23530	1760.31	0.82312	0.298323	2.75915	0.00579514	0.0888876	NNT	nicotinamide nucleotide transhydrogenase	ENSG00000112992.16_3
93081	300.786	0.741352	0.268875	2.75724	0.00582917	0.089321	TEX30	testis expressed 30	ENSG00000151287.16_2
339541	17.7601	-2.35125	0.853295	-2.75549	0.00586035	0.089627	C1orf228	armadillo like helical domain containing 1	ENSG00000198520.10_5
340120	4.93393	5.21702	1.89341	2.75536	0.00586272	0.089627	ANKRD34B	ankyrin repeat domain 34B	ENSG00000189127.7_3
5157	15.6225	2.25178	0.817299	2.75515	0.00586654	0.089627	PDGFRL	platelet derived growth factor receptor like	ENSG00000104213.12_2
100861548	121.579	-1.11136	0.403517	-2.75418	0.00588395	0.0898043	RP11-401M16.7	PINK1 antisense RNA	ENSG00000117242.7_5
8076	18.1562	-3.64158	1.32353	-2.75141	0.00593392	0.0904776	MFAP5	microfibril associated protein 5	ENSG00000197614.10_2
29959	3689.03	-0.687524	0.250264	-2.74719	0.00601085	0.0915604	NRBP1	nuclear receptor binding protein 1	ENSG00000115216.13_3
284613	420.299	-0.688436	0.250672	-2.74636	0.006026	0.0917008	CYB561D1	cytochrome b561 family member D1	ENSG00000174151.14_5
283643	409.196	1.20893	0.44055	2.74414	0.00606692	0.0920583	C14orf80	tubulin epsilon and delta complex 1	ENSG00000185347.17_5
345274	26.5718	-2.21174	0.805879	-2.74451	0.00606022	0.0920583	SLC10A6	solute carrier family 10 member 6	ENSG00000145283.7_2
55262	603.6	-0.932406	0.339783	-2.74412	0.00606736	0.0920583	C7orf43	microtubule associated protein 11	ENSG00000146826.16_3
55238	454.801	-1.0612	0.386811	-2.74345	0.00607977	0.0921562	SLC38A7	solute carrier family 38 member 7	ENSG00000103042.8_3
22845	451.154	-1.01179	0.368885	-2.74283	0.0060912	0.092239	DOLK	dolichol kinase	ENSG00000175283.7_2
55071	305.511	0.959392	0.349903	2.74188	0.00610885	0.0923254	C9orf40	chromosome 9 open reading frame 40	ENSG00000135045.6_2
9738	651.714	1.17507	0.428522	2.74214	0.00610396	0.0923254	CCP110	centriolar coiled-coil protein 110	ENSG00000103540.16_4
147906	8.55785	3.08874	1.12696	2.74077	0.00612955	0.0924575	DACT3	dishevelled binding antagonist of beta catenin 3	ENSG00000197380.10_2
283129	17.4532	2.20482	0.804421	2.74087	0.00612759	0.0924575	C11orf85	membrane anchored junction protein	ENSG00000168070.11_4
1993	354.033	1.29433	0.472318	2.74038	0.0061369	0.0924782	ELAVL2	ELAV like RNA binding protein 2	ENSG00000107105.14_4
84317	639.067	-0.87066	0.317953	-2.73833	0.00617524	0.0929653	CCDC115	coiled-coil domain containing 115	ENSG00000136710.9_2
28962	665.79	-1.00599	0.367459	-2.73769	0.00618727	0.093044	OSTM1	osteoclastogenesis associated transmembrane protein 1	ENSG00000081087.14_3
84926	1805.24	-0.817079	0.298486	-2.73741	0.0061925	0.093044	SPRYD3	SPRY domain containing 3	ENSG00000167778.8_2
101929536	23.4975	2.59155	0.947899	2.734	0.00625706	0.0939222	RP1-118J21.25	uncharacterized LOC101929536	ENSG00000261798.1_4
122481	73.1119	0.910697	0.33314	2.73368	0.0062631	0.0939222	AK7	adenylate kinase 7	ENSG00000140057.8_2
57026	44.0516	1.51925	0.556005	2.73243	0.00628681	0.0941865	PDXP	pyridoxal phosphatase	ENSG00000241360.1_3
23576	427.535	1.35289	0.495658	2.72948	0.00634337	0.0949418	DDAH1	dimethylarginine dimethylaminohydrolase 1	ENSG00000153904.19_4
1907	146.398	4.65847	1.70712	2.72885	0.00635565	0.0950335	EDN2	endothelin 2	ENSG00000127129.9_2
55275	1654.69	-0.793021	0.290769	-2.72733	0.00638498	0.0952878	VPS53	VPS53 subunit of GARP complex	ENSG00000141252.19_4
83442	7084.63	-1.16128	0.425773	-2.72747	0.00638215	0.0952878	SH3BGRL3	SH3 domain binding glutamate rich protein like 3	ENSG00000142669.14_3
114757	43.8849	-2.52549	0.926243	-2.72659	0.00639919	0.0953158	CYGB	cytoglobin	ENSG00000161544.9_3
8933	2218.92	-0.971415	0.356265	-2.72666	0.00639785	0.0953158	FAM127A	retrotransposon Gag like 8C	ENSG00000134590.13_4
3868	15004	-2.24829	0.824679	-2.72626	0.00640561	0.0953197	KRT16	keratin 16	ENSG00000186832.8_3
114826	629.053	0.913337	0.335158	2.7251	0.00642827	0.095565	SMYD4	SET and MYND domain containing 4	ENSG00000186532.11_3
21	948.83	1.30877	0.481074	2.72051	0.0065181	0.0966217	ABCA3	ATP binding cassette subfamily A member 3	ENSG00000167972.13_4
3049	27.8789	2.83177	1.04085	2.72062	0.00651587	0.0966217	HBQ1	hemoglobin subunit theta 1	ENSG00000086506.2_2
4065	93.0744	2.15422	0.791746	2.72085	0.00651137	0.0966217	LY75	lymphocyte antigen 75	ENSG00000054219.10_3
64837	1792.87	-0.728483	0.267943	-2.7188	0.0065519	0.0970297	KLC2	kinesin light chain 2	ENSG00000174996.11_3
2556	8.24278	-4.61364	1.69772	-2.71755	0.00657674	0.0973043	GABRA3	gamma-aminobutyric acid type A receptor subunit alpha3	ENSG00000011677.12_2
200312	269.107	-0.673149	0.247838	-2.71608	0.00660592	0.097604	RNF215	ring finger protein 215	ENSG00000099999.14_5
55615	182.65	-0.945221	0.348033	-2.7159	0.00660962	0.097604	PRR5	proline rich 5	ENSG00000186654.20_4
125893	136.138	-0.944508	0.347881	-2.71503	0.0066269	0.0977657	ZNF816	zinc finger protein 816	ENSG00000180257.13_3
5411	5091.45	0.682309	0.251517	2.71278	0.00667212	0.0982453	PNN	pinin, desmosome associated protein	ENSG00000100941.8_2
91057	561.828	0.947909	0.349409	2.71289	0.00666984	0.0982453	CCDC34	coiled-coil domain containing 34	ENSG00000109881.16_4
10488	1238.61	-0.64511	0.237839	-2.71238	0.00668014	0.0982698	CREB3	cAMP responsive element binding protein 3	ENSG00000107175.11_3
64773	1103.31	1.20344	0.443916	2.71096	0.00670884	0.0985983	PCED1A	PC-esterase domain containing 1A	ENSG00000132635.16_3
55697	820.675	-0.486761	0.179604	-2.7102	0.00672437	0.0987326	VAC14	VAC14 component of PIKFYVE complex	ENSG00000103043.14_3
79022	2304.24	0.944095	0.348558	2.70858	0.00675722	0.099027	TMEM106C	transmembrane protein 106C	ENSG00000134291.11_2
90441	1056.78	-0.744166	0.274718	-2.70883	0.00675203	0.099027	ZNF622	zinc finger protein 622	ENSG00000173545.4_2
170958	217.657	0.872409	0.322495	2.70519	0.00682662	0.0999493	ZNF525	zinc finger protein 525	ENSG00000203326.11_3
11000	484.486	1.12585	0.416318	2.7043	0.00684484	0.100121	SLC27A3	solute carrier family 27 member 3	ENSG00000143554.13_5
144406	499.14	-1.50055	0.554977	-2.7038	0.00685512	0.100142	WDR66	cilia and flagella associated protein 251	ENSG00000158023.9_3
2743	87.2984	1.33943	0.495426	2.7036	0.00685925	0.100142	GLRB	glycine receptor beta	ENSG00000109738.10_2
80313	94.1602	-1.18958	0.440223	-2.70222	0.00688779	0.100413	LRRC27	leucine rich repeat containing 27	ENSG00000148814.17_4
9616	1610.31	-0.898798	0.332633	-2.70208	0.0068908	0.100413	RNF7	ring finger protein 7	ENSG00000114125.13_2
154007	1237.36	1.13344	0.41974	2.70034	0.00692676	0.100748	SNRNP48	small nuclear ribonucleoprotein U11/U12 subunit 48	ENSG00000168566.12_2
8900	474.97	-2.52502	0.93497	-2.70065	0.00692045	0.100748	CCNA1	cyclin A1	ENSG00000133101.9_2
115265	15.8691	2.10092	0.778174	2.69981	0.00693786	0.100814	DDIT4L	DNA damage inducible transcript 4 like	ENSG00000145358.6_3
10902	1848.25	1.08351	0.401491	2.69871	0.00696098	0.100957	BRD8	bromodomain containing 8	ENSG00000112983.17_3
23166	18.1563	2.84758	1.05521	2.6986	0.00696323	0.100957	STAB1	stabilin 1	ENSG00000010327.10_2
55125	1200.83	1.0677	0.395678	2.6984	0.00696731	0.100957	CEP192	centrosomal protein 192	ENSG00000101639.18_4
23546	6.22375	5.38013	1.99827	2.69239	0.00709426	0.102696	SYNGR4	synaptogyrin 4	ENSG00000105467.8_2
4917	4.04714	5.17123	1.9209	2.69209	0.00710054	0.102696	NTN3	netrin 3	ENSG00000162068.1_2
115106	499.79	0.826025	0.306979	2.69082	0.0071276	0.102798	HAUS1	HAUS augmin like complex subunit 1	ENSG00000152240.12_2
4902	91.184	1.52576	0.56701	2.69088	0.00712638	0.102798	NRTN	neurturin	ENSG00000171119.2_2
8527	1195.73	1.28664	0.478155	2.69084	0.00712733	0.102798	DGKD	diacylglycerol kinase delta	ENSG00000077044.10_3
64393	821.771	-1.07449	0.399568	-2.68913	0.00716391	0.102938	ZMAT3	zinc finger matrin-type 3	ENSG00000172667.10_2
7464	2342.78	-0.783892	0.291496	-2.6892	0.00716227	0.102938	CORO2A	coronin 2A	ENSG00000106789.12_2
79899	27.1475	1.77871	0.661326	2.68961	0.00715347	0.102938	PRR5L	proline rich 5 like	ENSG00000135362.13_4
8794	10.4128	-2.37499	0.88313	-2.68929	0.00716048	0.102938	TNFRSF10C	TNF receptor superfamily member 10c	ENSG00000173535.14_3
116988	1945.54	-0.806873	0.30023	-2.68752	0.00719849	0.103339	AGAP3	ArfGAP with GTPase domain, ankyrin repeat and PH domain 3	ENSG00000133612.18_2
23467	98.0217	1.53053	0.569751	2.68631	0.00722456	0.103521	NPTXR	neuronal pentraxin receptor	ENSG00000221890.3_2
8837	2750.75	-0.925159	0.344369	-2.68653	0.00721974	0.103521	CFLAR	CASP8 and FADD like apoptosis regulator	ENSG00000003402.19_3
10078	864.971	-0.756751	0.281739	-2.686	0.00723139	0.103523	TSSC4	tumor suppressing subtransferable candidate 4	ENSG00000184281.14_5
101929530	13.7877	2.42869	0.904673	2.6846	0.00726164	0.10386	AC090958.1	FANCD2 pseudogene 2	ENSG00000230342.2_4
11068	150.889	-1.04687	0.390071	-2.68379	0.00727933	0.104016	CYB561D2	cytochrome b561 family member D2	ENSG00000114395.10_3
23642	3369.39	1.07586	0.40109	2.68235	0.00731071	0.104368	SNHG1	small nucleolar RNA host gene 1	ENSG00000255717.6_2
2850	79.7528	2.43571	0.908206	2.6819	0.00732057	0.104413	GPR27	G protein-coupled receptor 27	ENSG00000170837.2_2
20	1642.01	1.20663	0.450065	2.68103	0.00733969	0.104588	ABCA2	ATP binding cassette subfamily A member 2	ENSG00000107331.16_4
92667	998.368	1.10035	0.410469	2.68072	0.00734642	0.104588	MGME1	mitochondrial genome maintenance exonuclease 1	ENSG00000125871.13_3
51103	474.485	-1.08571	0.405076	-2.68027	0.00735633	0.104633	NDUFAF1	NADH:ubiquinone oxidoreductase complex assembly factor 1	ENSG00000137806.8_3
6468	826.495	-0.675331	0.252016	-2.67971	0.00736852	0.10471	FBXW4	F-box and WD repeat domain containing 4	ENSG00000107829.13_2
11332	3387.03	-1.01999	0.380824	-2.67838	0.00739793	0.104839	ACOT7	acyl-CoA thioesterase 7	ENSG00000097021.19_3
4059	3103.68	-1.56763	0.585275	-2.67845	0.00739637	0.104839	BCAM	basal cell adhesion molecule (Lutheran blood group)	ENSG00000187244.11_3
9399	223.888	-0.782616	0.292137	-2.67894	0.00738563	0.104839	STOML1	stomatin like 1	ENSG00000067221.13_4
101927572	27.2342	1.68908	0.631037	2.67667	0.00743581	0.104931	AC002116.7	uncharacterized LOC101927572	ENSG00000267698.1_4
1382	1919.77	1.14566	0.427917	2.6773	0.00742192	0.104931	CRABP2	cellular retinoic acid binding protein 2	ENSG00000143320.8_2
2242	19.6833	-2.15427	0.804719	-2.67705	0.00742737	0.104931	FES	FES proto-oncogene, tyrosine kinase	ENSG00000182511.11_3
410	918.236	-0.921217	0.344035	-2.67768	0.00741339	0.104931	ARSA	arylsulfatase A	ENSG00000100299.17_2
6543	117.961	4.62767	1.72897	2.67655	0.00743836	0.104931	SLC8A2	solute carrier family 8 member A2	ENSG00000118160.13_3
79571	923.474	-0.53626	0.20042	-2.67568	0.00745782	0.10511	GCC1	GRIP and coiled-coil domain containing 1	ENSG00000179562.2_2
84929	28.97	2.85144	1.06719	2.67192	0.00754197	0.106199	FIBCD1	fibrinogen C domain containing 1	ENSG00000130720.12_2
9687	59.6232	2.56471	0.960248	2.67089	0.00756509	0.106428	GREB1	growth regulating estrogen receptor binding 1	ENSG00000196208.13_2
3138	219.653	1.46689	0.5493	2.67046	0.00757467	0.106465	HLA-K	major histocompatibility complex, class I, K (pseudogene)	ENSG00000230795.3_2
57536	235.436	1.15547	0.432789	2.66983	0.00758896	0.106569	KIAA1328	KIAA1328	ENSG00000150477.14_5
396	8178.19	-0.879935	0.329719	-2.66875	0.00761349	0.106817	ARHGDIA	Rho GDP dissociation inhibitor alpha	ENSG00000141522.11_2
126820	18.8837	-2.63477	0.987973	-2.66685	0.00765669	0.107326	WDR63	dynein axonemal intermediate chain 3	ENSG00000162643.12_3
339983	16.2072	2.47769	0.929635	2.66522	0.00769371	0.107747	NAT8L	N-acetyltransferase 8 like	ENSG00000185818.7_3
57132	3034.86	-0.931372	0.349513	-2.66477	0.00770417	0.107782	CHMP1B	charged multivesicular body protein 1B	ENSG00000255112.2_3
79621	462.456	0.742696	0.278737	2.66451	0.00771016	0.107782	RNASEH2B	ribonuclease H2 subunit B	ENSG00000136104.20_4
135228	4401.74	0.944312	0.354497	2.66381	0.00772616	0.107908	CD109	CD109 molecule	ENSG00000156535.13_5
106614088	94.2	-1.37428	0.516107	-2.66279	0.0077496	0.107951	MIR34AHG	MIR34A host gene	ENSG00000228526.7_4
11070	1334.04	-0.556999	0.209227	-2.66218	0.00776375	0.107951	TMEM115	transmembrane protein 115	ENSG00000126062.3_2
1749	23.346	-1.9717	0.740542	-2.66251	0.00775609	0.107951	DLX5	distal-less homeobox 5	ENSG00000105880.5_3
283208	32.4861	1.86935	0.70218	2.66221	0.00776289	0.107951	P4HA3	prolyl 4-hydroxylase subunit alpha 3	ENSG00000149380.11_2
9547	75.3247	-1.80545	0.678189	-2.66216	0.00776418	0.107951	CXCL14	C-X-C motif chemokine ligand 14	ENSG00000145824.12_2
1490	183.135	-2.04966	0.770172	-2.66131	0.0077838	0.10803	CTGF	cellular communication network factor 2	ENSG00000118523.5_2
3816	98.2069	2.35147	0.883569	2.66134	0.00778313	0.10803	KLK1	kallikrein 1	ENSG00000167748.10_2
27143	156.228	2.47983	0.933078	2.65769	0.00786776	0.109097	PALD1	phosphatase domain containing paladin 1	ENSG00000107719.8_2
140576	24026.6	-1.13356	0.42698	-2.65483	0.00793495	0.10993	S100A16	S100 calcium binding protein A16	ENSG00000188643.10_2
1890	1317.91	-1.14081	0.430038	-2.65282	0.00798214	0.110485	TYMP	thymidine phosphorylase	ENSG00000025708.13_3
59269	27.664	1.87973	0.708667	2.65248	0.00799024	0.110498	HIVEP3	HIVEP zinc finger 3	ENSG00000127124.15_4
114794	98.6045	1.80739	0.681756	2.65107	0.00802363	0.110698	ELFN2	extracellular leucine rich repeat and fibronectin type III domain containing 2	ENSG00000166897.14_3
1465	6789.15	-0.890133	0.33575	-2.65117	0.00802125	0.110698	CSRP1	cysteine and glycine rich protein 1	ENSG00000159176.13_2
5757	23519	0.800482	0.301959	2.65097	0.00802618	0.110698	PTMA	prothymosin alpha	ENSG00000187514.16_4
1841	1062.82	0.789665	0.298279	2.6474	0.00811131	0.111475	DTYMK	deoxythymidylate kinase	ENSG00000168393.12_3
56101	63.1292	-2.29731	0.867612	-2.64785	0.00810048	0.111475	PCDHGB5	protocadherin gamma subfamily B, 5	ENSG00000276547.1_3
79598	461.492	0.756279	0.285639	2.64767	0.0081048	0.111475	CEP97	centrosomal protein 97	ENSG00000182504.10_3
8871	741.318	1.0692	0.403789	2.64792	0.00809893	0.111475	SYNJ2	synaptojanin 2	ENSG00000078269.14_4
253190	149.382	-2.1606	0.816346	-2.64667	0.00812881	0.111616	SERHL2	serine hydrolase like 2	ENSG00000183569.17_3
112694756	27.5758	1.91538	0.724204	2.6448	0.00817387	0.112036	CTD-2515O10.6	uncharaterized LOC112694756	ENSG00000285043.1_1
22933	1186.15	-0.735263	0.277989	-2.64494	0.00817058	0.112036	SIRT2	sirtuin 2	ENSG00000068903.19_3
43	28.9737	-1.90789	0.721845	-2.64307	0.00821572	0.11251	ACHE	acetylcholinesterase (Cartwright blood group)	ENSG00000087085.14_4
51310	369.563	1.55657	0.589147	2.64208	0.00823995	0.112742	SLC22A17	solute carrier family 22 member 17	ENSG00000092096.16_4
113802	193.468	1.86591	0.706524	2.64098	0.00826671	0.112888	HENMT1	HEN methyltransferase 1	ENSG00000162639.15_4
199857	110.451	-1.15533	0.437519	-2.64064	0.00827488	0.112888	ALG14	ALG14 UDP-N-acetylglucosaminyltransferase subunit	ENSG00000172339.9_2
84811	473.473	0.671232	0.254212	2.64044	0.00827989	0.112888	BUD13	BUD13 homolog	ENSG00000137656.11_3
90835	135.3	0.972603	0.368323	2.64063	0.00827531	0.112888	CCDC189	coiled-coil domain containing 189	ENSG00000196118.11_4
100507057	170.635	1.40709	0.533196	2.63898	0.00831571	0.113277	AC068302.3	MELTF antisense RNA 1	ENSG00000228109.1_4
105378828	15.5993	-1.93482	0.733644	-2.63727	0.00835754	0.113646	RP4-612B15.3	CLCA4 antisense RNA 1	ENSG00000261737.1_4
83999	1667.33	0.760315	0.288276	2.63745	0.0083531	0.113646	KREMEN1	kringle containing transmembrane protein 1	ENSG00000183762.12_3
101927953	28.8024	2.14149	0.812268	2.63643	0.00837829	0.113749	CTC-276P9.1	C5orf66 antisense RNA 1	ENSG00000249082.2_3
84975	533.274	-0.742086	0.28148	-2.63637	0.00837983	0.113749	MFSD5	major facilitator superfamily domain containing 5	ENSG00000182544.8_3
134147	1419.99	1.85153	0.702646	2.63508	0.00841166	0.114081	CMBL	carboxymethylenebutenolidase homolog	ENSG00000164237.8_2
155435	1569.62	0.921613	0.350289	2.631	0.00851329	0.115358	RBM33	RNA binding motif protein 33	ENSG00000184863.10_5
6877	329.532	1.08979	0.41435	2.63013	0.00853532	0.115455	TAF5	TATA-box binding protein associated factor 5	ENSG00000148835.10_2
97	263.24	0.899179	0.341857	2.63028	0.00853149	0.115455	ACYP1	acylphosphatase 1	ENSG00000119640.8_2
2990	1483.98	0.955342	0.363379	2.62905	0.00856244	0.11572	GUSB	glucuronidase beta	ENSG00000169919.16_2
23657	851.064	-1.30872	0.49837	-2.62601	0.00863927	0.116657	SLC7A11	solute carrier family 7 member 11	ENSG00000151012.13_2
10947	644.153	1.07909	0.411119	2.62477	0.00867071	0.116868	AP3M2	adaptor related protein complex 3 subunit mu 2	ENSG00000070718.11_3
120103	518.39	0.856657	0.326422	2.62439	0.00868045	0.116868	SLC36A4	solute carrier family 36 member 4	ENSG00000180773.14_3
26146	637.472	-0.859333	0.327464	-2.6242	0.00868519	0.116868	TRAF3IP1	TRAF3 interacting protein 1	ENSG00000204104.11_2
9662	243.452	1.03928	0.395961	2.62471	0.00867218	0.116868	CEP135	centrosomal protein 135	ENSG00000174799.10_2
53407	723.33	-0.692441	0.263911	-2.62377	0.00869631	0.116916	STX18	syntaxin 18	ENSG00000168818.9_3
100129845	5.57712	3.93565	1.50134	2.62143	0.0087561	0.117516	PCOLCE-AS1	PCOLCE antisense RNA 1	ENSG00000224729.5_4
117178	922.398	0.749396	0.285869	2.62146	0.00875531	0.117516	SSX2IP	SSX family member 2 interacting protein	ENSG00000117155.16_3
348110	748.649	0.739994	0.282369	2.62066	0.008776	0.117681	ARPIN	actin related protein 2/3 complex inhibitor	ENSG00000242498.7_3
81790	414.026	-1.08789	0.415178	-2.6203	0.00878519	0.117702	RNF170	ring finger protein 170	ENSG00000120925.15_3
407014	19.7035	1.79609	0.685877	2.61868	0.00882709	0.118161	MIR25	microRNA 25	ENSG00000207547.1
1815	27.4448	2.16254	0.82607	2.61786	0.00884824	0.118341	DRD4	dopamine receptor D4	ENSG00000069696.6_2
25987	2743.83	-0.693438	0.264918	-2.61756	0.00885615	0.118345	TSKU	tsukushi, small leucine rich proteoglycan	ENSG00000182704.7_3
55004	1216.03	-1.01241	0.386969	-2.61626	0.00888985	0.118693	LAMTOR1	late endosomal/lysosomal adaptor, MAPK and MTOR activator 1	ENSG00000149357.9_2
100131211	175.575	1.51877	0.580927	2.61439	0.00893864	0.118831	NEMP2	nuclear envelope integral membrane protein 2	ENSG00000189362.11_3
1266	2979.74	1.01234	0.38708	2.61532	0.00891442	0.118831	CNN3	calponin 3	ENSG00000117519.15_2
150726	473.615	0.657581	0.251515	2.61449	0.00893621	0.118831	FBXO41	F-box protein 41	ENSG00000163013.11_2
26	8.74657	-3.38238	1.29348	-2.61495	0.00892412	0.118831	AOC1	amine oxidase copper containing 1	ENSG00000002726.20_4
55343	809.56	-1.00456	0.384198	-2.6147	0.00893067	0.118831	SLC35C1	solute carrier family 35 member C1	ENSG00000181830.8_4
7374	1577.09	0.60325	0.230807	2.61366	0.00895788	0.118984	UNG	uracil DNA glycosylase	ENSG00000076248.10_3
642280	41.9143	1.54539	0.591396	2.61313	0.00897183	0.119067	ZNF876P	zinc finger protein 876, pseudogene	ENSG00000198155.5_2
220064	444.403	-0.899128	0.344192	-2.61229	0.00899385	0.119107	ORAOV1	LTO1 maturation factor of ABCE1	ENSG00000149716.12_3
768211	186.667	1.15206	0.440969	2.61256	0.00898663	0.119107	RELL1	RELT like 1	ENSG00000181826.9_2
84614	314.363	0.920919	0.352555	2.61213	0.00899797	0.119107	ZBTB37	zinc finger and BTB domain containing 37	ENSG00000185278.15_3
57103	458.145	-1.51095	0.578857	-2.61023	0.00904819	0.11967	TIGAR	TP53 induced glycolysis regulatory phosphatase	ENSG00000078237.6_2
56181	763.76	-0.613435	0.235336	-2.60663	0.0091438	0.120831	MTFR1L	mitochondrial fission regulator 1 like	ENSG00000117640.17_3
100506714	296.083	-0.590819	0.226744	-2.60566	0.00916966	0.120863	CTA-217C2.1	NUP50 divergent transcript	ENSG00000226328.6_4
28958	766.706	-0.914325	0.350846	-2.60606	0.00915906	0.120863	CCDC56	cytochrome c oxidase assembly factor 3	ENSG00000183978.7_3
92521	1219.75	0.784684	0.301122	2.60587	0.00916418	0.120863	SPECC1	sperm antigen with calponin homology and coiled-coil domains 1	ENSG00000128487.16_4
79594	1056	-0.544434	0.209007	-2.60486	0.00919106	0.121042	MUL1	mitochondrial E3 ubiquitin protein ligase 1	ENSG00000090432.6_2
8994	1084.86	0.610445	0.234447	2.60377	0.00922046	0.121326	LIMD1	LIM domains containing 1	ENSG00000144791.9_3
79000	228.175	1.19885	0.460489	2.60344	0.00922939	0.12134	AUNIP	aurora kinase A and ninein interacting protein	ENSG00000127423.10_3
353500	36.4207	2.00543	0.770478	2.60283	0.00924567	0.121347	BMP8A	bone morphogenetic protein 8a	ENSG00000183682.7_3
57139	57.7146	2.43691	0.936242	2.60286	0.00924485	0.121347	RGL3	ral guanine nucleotide dissociation stimulator like 3	ENSG00000205517.12_4
10420	306.617	1.55086	0.595941	2.60237	0.00925823	0.121368	TESK2	testis associated actin remodelling kinase 2	ENSG00000070759.16_2
23142	870.734	0.566886	0.217849	2.60219	0.00926296	0.121368	DCUN1D4	defective in cullin neddylation 1 domain containing 4	ENSG00000109184.14_2
285601	25.7352	2.03954	0.783957	2.60159	0.00927923	0.121479	GPR150	G protein-coupled receptor 150	ENSG00000178015.4_2
8362	40.0907	-1.78926	0.687864	-2.60119	0.0092902	0.121519	HIST1H4K	H4 clustered histone 12	ENSG00000273542.1_2
22843	95.0009	2.08131	0.80026	2.60079	0.00930098	0.121557	PPM1E	protein phosphatase, Mg2+/Mn2+ dependent 1E	ENSG00000175175.5_3
9375	3164.52	-0.836028	0.321498	-2.60041	0.00931121	0.121588	TM9SF2	transmembrane 9 superfamily member 2	ENSG00000125304.9_3
8701	786.745	2.47264	0.951078	2.59983	0.00932698	0.121691	DNAH11	dynein axonemal heavy chain 11	ENSG00000105877.17_3
3925	4922.57	1.34838	0.518815	2.59897	0.00935053	0.121896	STMN1	stathmin 1	ENSG00000117632.22_3
58487	1635.76	0.87255	0.335962	2.59717	0.0093995	0.122431	CREBZF	CREB/ATF bZIP transcription factor	ENSG00000137504.13_2
4731	1084.65	-0.76126	0.293309	-2.59542	0.00944745	0.122925	NDUFV3	NADH:ubiquinone oxidoreductase subunit V3	ENSG00000160194.17_2
6676	265.253	1.71868	0.662251	2.59521	0.00945336	0.122925	SPAG4	sperm associated antigen 4	ENSG00000061656.9_4
1191	1060.31	1.38646	0.534678	2.59308	0.00951204	0.123501	CLU	clusterin	ENSG00000120885.21_4
9584	5537.33	0.545335	0.210308	2.59302	0.00951362	0.123501	RBM39	RNA binding motif protein 39	ENSG00000131051.22_4
11187	5805.56	-0.959247	0.37016	-2.59144	0.00955763	0.123726	PKP3	plakophilin 3	ENSG00000184363.9_3
7049	202.46	1.51359	0.584116	2.59125	0.0095629	0.123726	TGFBR3	transforming growth factor beta receptor 3	ENSG00000069702.10_3
79414	295.13	-0.849741	0.327881	-2.59161	0.00955269	0.123726	LRFN3	leucine rich repeat and fibronectin type III domain containing 3	ENSG00000126243.8_2
79744	193.074	-1.20332	0.464347	-2.59144	0.00955764	0.123726	ZNF419	zinc finger protein 419	ENSG00000105136.20_3
28955	761.013	-0.730233	0.282021	-2.58929	0.00961748	0.124314	DEXI	Dexi homolog	ENSG00000182108.10_5
9793	6694.87	0.914152	0.353086	2.58904	0.00962446	0.124314	CKAP5	cytoskeleton associated protein 5	ENSG00000175216.14_3
105369848	27.1388	-2.01145	0.777292	-2.58776	0.00966023	0.124464	RP11-54A9.1	lncRNA osteogenesis associated	ENSG00000257219.5_4
27338	2491.5	1.31264	0.507232	2.58784	0.00965788	0.124464	UBE2S	ubiquitin conjugating enzyme E2 S	ENSG00000108106.13_2
84648	123.825	-2.8664	1.10744	-2.58832	0.00964448	0.124464	LCE3D	late cornified envelope 3D	ENSG00000163202.4_2
11064	545.731	1.26106	0.487494	2.58682	0.00968651	0.124491	CNTRL	centriolin	ENSG00000119397.16_3
768	6070.29	3.85836	1.49144	2.587	0.00968169	0.124491	CA9	carbonic anhydrase 9	ENSG00000107159.12_2
79441	586.844	0.61827	0.238968	2.58725	0.00967455	0.124491	HAUS3	HAUS augmin like complex subunit 3	ENSG00000214367.7_3
84152	130.39	2.65011	1.02524	2.58486	0.00974187	0.125099	PPP1R1B	protein phosphatase 1 regulatory inhibitor subunit 1B	ENSG00000131771.13_2
55607	15.2287	4.81022	1.86213	2.58318	0.00978949	0.125502	PPP1R9A	protein phosphatase 1 regulatory subunit 9A	ENSG00000158528.11_3
7402	1474.15	0.847339	0.328015	2.58323	0.00978789	0.125502	UTRN	utrophin	ENSG00000152818.18_3
50813	1336.2	-0.898241	0.347797	-2.58266	0.00980424	0.125587	COPS7A	COP9 signalosome subunit 7A	ENSG00000111652.9_2
6199	1551.36	-0.803481	0.311159	-2.58222	0.00981668	0.125642	RPS6KB2	ribosomal protein S6 kinase B2	ENSG00000175634.14_3
4133	548.229	-1.4405	0.558192	-2.58065	0.00986153	0.126112	MAP2	microtubule associated protein 2	ENSG00000078018.19_4
2043	66.6559	-2.08551	0.809016	-2.57784	0.00994195	0.126826	EPHA4	EPH receptor A4	ENSG00000116106.11_3
25851	545.088	-1.00718	0.39065	-2.57822	0.009931	0.126826	TECPR1	tectonin beta-propeller repeat containing 1	ENSG00000205356.9_3
643837	222.476	-0.698807	0.271081	-2.57786	0.00994156	0.126826	RP11-206L10.11	long intergenic non-protein coding RNA 1128	ENSG00000228794.8_3
3423	1544.93	-0.938003	0.364097	-2.57625	0.00998794	0.127214	IDS	iduronate 2-sulfatase	ENSG00000010404.17_3
400961	351.47	0.957034	0.371489	2.57621	0.00998886	0.127214	PAIP2B	poly(A) binding protein interacting protein 2B	ENSG00000124374.8_2
5187	6115.77	1.09769	0.426332	2.57473	0.0100317	0.127655	PER1	period circadian regulator 1	ENSG00000179094.15_4
171568	835.782	-1.10605	0.429651	-2.5743	0.0100444	0.12771	POLR3H	RNA polymerase III subunit H	ENSG00000100413.16_2
5430	1131.83	0.738202	0.286841	2.57356	0.0100657	0.127877	POLR2A	RNA polymerase II subunit A	ENSG00000181222.15_4
11154	67.9443	-1.16022	0.450997	-2.57257	0.0100948	0.128029	AP4S1	adaptor related protein complex 4 subunit sigma 1	ENSG00000100478.14_4
378938	65434.5	-0.991556	0.385517	-2.57202	0.0101108	0.128029	MALAT1	metastasis associated lung adenocarcinoma transcript 1	ENSG00000251562.8_3
493812	276.642	0.890861	0.346367	2.57202	0.0101108	0.128029	HCG11	HLA complex group 11	ENSG00000228223.3_4
55086	108.38	1.44811	0.563002	2.57213	0.0101076	0.128029	CXorf57	RPA1 related single stranded DNA binding protein, X-linked	ENSG00000147231.13_3
55260	199.201	1.15847	0.450485	2.5716	0.0101228	0.128076	TMEM143	transmembrane protein 143	ENSG00000161558.10_4
3337	6821.52	-0.853342	0.331894	-2.57113	0.0101368	0.128148	DNAJB1	DnaJ heat shock protein family (Hsp40) member B1	ENSG00000132002.7_4
100420051	3.99271	4.35905	1.69623	2.56984	0.0101744	0.128204	RP11-351K16.4	heat shock protein family A (Hsp70) member 8 pseudogene 15	ENSG00000219395.2_3
127343	8.89702	3.86087	1.50214	2.57025	0.0101626	0.128204	DMBX1	diencephalon/mesencephalon homeobox 1	ENSG00000197587.10_3
347404	22.2215	1.67968	0.653551	2.57008	0.0101674	0.128204	LANCL3	LanC like 3	ENSG00000147036.11_3
84823	3974.88	0.985509	0.383436	2.57021	0.0101638	0.128204	LMNB2	lamin B2	ENSG00000176619.12_3
4638	138.958	1.11079	0.432344	2.56923	0.0101926	0.128329	MYLK	myosin light chain kinase	ENSG00000065534.18_3
29899	3447.24	1.02752	0.400028	2.56862	0.0102105	0.12845	GPSM2	G protein signaling modulator 2	ENSG00000121957.13_4
148304	525.683	-1.0777	0.419693	-2.56783	0.0102339	0.128639	C1orf74	chromosome 1 open reading frame 74	ENSG00000162757.4_2
150776	867.811	0.834699	0.325128	2.56729	0.0102496	0.128732	AC093838.4	sphingomyelin phosphodiesterase 4B, pseudogene	ENSG00000152117.17_4
10250	2691.54	0.755296	0.294286	2.56654	0.010272	0.128832	SRRM1	serine and arginine repetitive matrix 1	ENSG00000133226.16_5
8673	3921.44	-1.22042	0.475579	-2.56618	0.0102825	0.128832	VAMP8	vesicle associated membrane protein 8	ENSG00000118640.10_2
9308	49.829	1.39598	0.543945	2.5664	0.0102759	0.128832	CD83	CD83 molecule	ENSG00000112149.9_2
254225	844.268	0.918783	0.358088	2.5658	0.0102938	0.128868	RNF169	ring finger protein 169	ENSG00000166439.5_3
340277	51.7235	1.44031	0.561414	2.5655	0.0103028	0.128877	FAM221A	family with sequence similarity 221 member A	ENSG00000188732.10_2
10068	155.931	1.4665	0.571706	2.56512	0.010314	0.128913	IL18BP	interleukin 18 binding protein	ENSG00000137496.17_2
9518	1800	-3.60343	1.40558	-2.56365	0.0103578	0.129355	GDF15	growth differentiation factor 15	ENSG00000130513.6_3
49855	659.372	0.938681	0.366322	2.56245	0.0103938	0.129491	SCAPER	S-phase cyclin A associated protein in the ER	ENSG00000140386.12_3
55536	1744.05	1.32814	0.518303	2.56248	0.0103929	0.129491	CDCA7L	cell division cycle associated 7 like	ENSG00000164649.19_4
6364	1070.74	1.36713	0.533483	2.56264	0.0103879	0.129491	CCL20	C-C motif chemokine ligand 20	ENSG00000115009.12_3
3298	467.103	0.98402	0.384143	2.5616	0.0104191	0.129702	HSF2	heat shock transcription factor 2	ENSG00000025156.12_2
729212	39.6067	-1.44628	0.56506	-2.55952	0.0104816	0.130375	CTA-963H5.5	ribosomal protein L13a pseudogene 26	ENSG00000250318.1_4
339456	53.9895	1.58786	0.620579	2.55868	0.0105072	0.130489	TMEM52	transmembrane protein 52	ENSG00000178821.12_3
53826	6.88999	4.13592	1.61644	2.55866	0.0105077	0.130489	FXYD6	FXYD domain containing ion transport regulator 6	ENSG00000137726.16_4
126567	87.2387	1.83376	0.716797	2.55827	0.0105193	0.130529	C2CD4C	C2 calcium dependent domain containing 4C	ENSG00000183186.7_2
4696	461.47	-0.981974	0.384199	-2.5559	0.0105913	0.131106	NDUFA3	NADH:ubiquinone oxidoreductase subunit A3	ENSG00000170906.15_3
54962	217.592	0.941772	0.368447	2.55606	0.0105865	0.131106	TIPIN	TIMELESS interacting protein	ENSG00000075131.9_5
65057	711.275	0.786779	0.307792	2.5562	0.0105821	0.131106	ACD	ACD shelterin complex subunit and telomerase recruitment factor	ENSG00000102977.13_3
79142	755.045	-1.19033	0.465903	-2.55489	0.0106221	0.131382	PHF23	PHD finger protein 23	ENSG00000040633.12_3
5330	26.4121	2.13701	0.836792	2.55381	0.0106553	0.131687	PLCB2	phospholipase C beta 2	ENSG00000137841.11_4
100288181	17.4314	1.95343	0.765173	2.55292	0.0106823	0.131916	CTD-2292P10.4	lncRNA associated with ovarian cancer 1	ENSG00000253741.1_4
132320	325.16	1.08891	0.426721	2.5518	0.0107166	0.132235	SCLT1	sodium channel and clathrin linker 1	ENSG00000151466.11_4
7837	2634.94	0.806589	0.316435	2.54898	0.0108037	0.133203	PXDN	peroxidasin	ENSG00000130508.10_3
23396	1184.89	-0.697197	0.273553	-2.54868	0.0108133	0.133214	PIP5K1C	phosphatidylinositol-4-phosphate 5-kinase type 1 gamma	ENSG00000186111.9_3
79971	1476.55	0.680501	0.267154	2.54722	0.0108584	0.133664	WLS	Wnt ligand secretion mediator	ENSG00000116729.13_4
51768	1922.05	-1.09788	0.431137	-2.54647	0.0108819	0.133846	TM7SF3	transmembrane 7 superfamily member 3	ENSG00000064115.10_3
4637	17955.8	-0.79726	0.313234	-2.54526	0.0109197	0.134205	MYL6	myosin light chain 6	ENSG00000092841.18_5
56906	73.0248	0.878773	0.345617	2.54262	0.0110026	0.135088	THAP10	THAP domain containing 10	ENSG00000129028.8_2
7376	2057.19	-0.567654	0.223274	-2.54241	0.0110091	0.135088	NR1H2	nuclear receptor subfamily 1 group H member 2	ENSG00000131408.13_5
[truncated: 14,201 more rows]

## Sheet: GSEA_NES-p.adj_0.001
	ID	Genotype_cancer_vs_control	Genotype_HPV_vs_control	fill
[truncated: 355 more rows]
